# Supplementary material for: Growth performances, gastrointestinal epithelium and bacteria responses of Yellow-feathered chickens to kudzu-leaf flavonoids supplement
Source: AMB Express. 2021 Sep 3;11:125. doi: 10.1186/s13568-021-01288-4 (PMC8417201; doi:10.1186/s13568-021-01288-4)
Supplement: Supplementary file 1 — Additional file 1: Table S1. Taxonomy results of cecal bacterial community. [file 13568_2021_1288_MOESM1_ESM.xlsx]

## Sheet: Sheet1
						CON1	CON2	CON3	CON4	CON5	CON6	KLF1	KLF2	KLF3	KLF4	KLF5	KLF6	AGP1	AGP2	AGP3	AGP4	AGP5	AGP6
p__Bacteroidetes	c__Bacteroidia	o__Bacteroidales	f__[Barnesiellaceae]			3125	1837	302	374	489	138	522	385	313	280	1851	1729	627	130	7964	528	375	6955
p__Firmicutes	c__Clostridia	o__Clostridiales				71	148	131	154	64	809	44	49	18	138	76	62	75	35	26	44	108	169
p__Firmicutes	c__Clostridia	o__Clostridiales	f__Lachnospiraceae			763	945	1640	714	356	1721	846	973	1247	1029	898	745	833	793	911	1011	1035	645
p__Bacteroidetes	c__Bacteroidia	o__Bacteroidales	f__Bacteroidaceae	g__Bacteroides	s__	1648	1337	2703	944	1036	1077	2467	10152	2576	6184	7248	5793	2031	6021	5988	1482	834	455
p__Proteobacteria	c__Epsilonproteobacteria	o__Campylobacterales	f__Campylobacteraceae	g__Campylobacter	s__	1657	95	1287	205	1322	2628	45	7	56	89	65	90	2	108	82	3	29	5
p__Firmicutes	c__Clostridia	o__Clostridiales	f__Lachnospiraceae			211	54	24	34	11	30	5	24	2	6	6	10	4	4	39	24	30	236
p__Bacteroidetes	c__Bacteroidia	o__Bacteroidales	f__Porphyromonadaceae	g__Parabacteroides	s__	2497	931	3345	557	320	410	1884	2435	2843	2236	1930	1855	572	2687	2380	2642	2246	1000
p__Firmicutes	c__Clostridia	o__Clostridiales	f__Lachnospiraceae			624	63	105	56	100	73	324	90	172	56	64	38	41	200	163	41	62	38
p__Firmicutes	c__Clostridia	o__Clostridiales	f__Ruminococcaceae	g__Oscillospira	s__	873	545	852	479	995	656	586	659	723	548	650	648	296	432	941	296	415	556
p__Bacteroidetes	c__Bacteroidia	o__Bacteroidales	f__Porphyromonadaceae	g__Parabacteroides	s__	1790	698	2540	416	205	286	1339	1732	2137	1566	1483	1273	395	1866	1571	1817	1535	633
p__Bacteroidetes	c__Bacteroidia	o__Bacteroidales	f__Bacteroidaceae	g__Bacteroides	s__	10387	11293	4897	2908	2510	2507	8112	3490	11336	2435	6385	3450	2688	10894	10366	13330	7729	1404
p__Firmicutes	c__Clostridia	o__Clostridiales	f__Ruminococcaceae			2	4	7	0	9	7	3	2	1	5	0	2	5	5	10	4	4	7
p__Bacteroidetes	c__Bacteroidia	o__Bacteroidales	f__[Barnesiellaceae]	g__	s__	1311	6708	461	569	1364	309	120	179	158	578	135	319	165	643	1258	896	763	3709
p__Bacteroidetes	c__Bacteroidia	o__Bacteroidales	f__Rikenellaceae	g__	s__	984	362	940	461	566	328	244	345	364	142	510	436	541	556	721	573	310	528
p__Bacteroidetes	c__Bacteroidia	o__Bacteroidales	f__Bacteroidaceae	g__Bacteroides	s__	1250	1556	1362	436	1119	1264	1408	734	2049	2234	737	1500	327	1461	1073	1144	1027	767
p__Elusimicrobia	c__Elusimicrobia	o__Elusimicrobiales	f__Elusimicrobiaceae	g__	s__	910	56	166	67	284	56	48	50	68	32	33	23	381	8	38	53	21	141
p__Bacteroidetes	c__Bacteroidia	o__Bacteroidales	f__Bacteroidaceae	g__Bacteroides	s__plebeius	4058	3374	7148	6163	13378	15941	3778	3888	4001	5468	3371	5844	15129	2591	4099	3688	7073	11941
p__Bacteroidetes	c__Bacteroidia	o__Bacteroidales	f__Rikenellaceae	g__	s__	889	153	337	482	1024	214	107	247	266	69	709	638	314	589	586	240	179	1000
p__Firmicutes	c__Clostridia	o__Clostridiales	f__Ruminococcaceae	g__Oscillospira	s__	281	304	157	162	78	308	95	108	65	190	171	792	28	38	126	103	361	630
p__Firmicutes	c__Clostridia	o__Clostridiales				69	68	75	38	76	50	41	27	49	114	44	56	37	75	183	36	17	14
p__Bacteroidetes	c__Bacteroidia	o__Bacteroidales				503	231	1953	650	243	377	604	723	1344	156	1325	1318	414	119	110	397	160	381
p__Firmicutes	c__Clostridia	o__Clostridiales	f__Ruminococcaceae	g__Oscillospira	s__	13	10	23	14	38	11	25	16	25	8	24	12	15	27	12	14	6	9
p__Firmicutes	c__Clostridia	o__Clostridiales	f__Ruminococcaceae	g__Faecalibacterium	s__prausnitzii	695	860	1783	832	1145	4032	602	1424	462	651	306	547	768	644	848	490	3065	2820
p__Firmicutes	c__Clostridia	o__Clostridiales	f__Lachnospiraceae			109	38	21	24	14	23	45	30	29	55	39	52	31	334	23	12	33	16
p__Firmicutes	c__Clostridia	o__Clostridiales	f__Ruminococcaceae			181	39	37	52	161	43	58	35	40	21	28	186	24	18	36	6	53	47
p__Firmicutes	c__Clostridia	o__Clostridiales	f__Veillonellaceae	g__Phascolarctobacterium	s__	840	254	694	782	1231	577	465	1034	918	1121	903	477	2691	1428	1576	1829	2717	3007
p__Bacteroidetes	c__Bacteroidia	o__Bacteroidales	f__Rikenellaceae	g__	s__	411	262	483	397	388	214	241	125	161	100	165	296	821	372	116	234	212	398
p__Firmicutes	c__Clostridia	o__Clostridiales	f__Ruminococcaceae	g__	s__	12	6	21	11	18	9	26	10	22	12	11	13	13	31	10	5	9	6
p__Firmicutes	c__Clostridia	o__Clostridiales	f__	g__	s__	1139	1614	322	246	148	2005	153	101	48	1801	66	568	35	189	201	193	1054	455
p__Firmicutes	c__Clostridia	o__Clostridiales	f__Lachnospiraceae	g__[Ruminococcus]	s__	3115	1035	1269	1486	713	1584	1478	1673	1146	1427	1513	1146	863	1919	2343	2790	1684	1120
p__Firmicutes	c__Clostridia	o__Clostridiales				39	0	0	0	2	90	1	0	0	108	22	3	0	0	42	0	1	0
p__Firmicutes	c__Clostridia	o__Clostridiales	f__Ruminococcaceae			23	41	13	12	11	58	12	14	10	28	16	9	7	4	4	6	5	7
p__Firmicutes	c__Clostridia	o__Clostridiales	f__Ruminococcaceae	g__Ruminococcus	s__	12	5	14	4	11	8	15	4	21	10	9	7	6	12	2	4	8	8
p__Bacteroidetes	c__Bacteroidia	o__Bacteroidales	f__Rikenellaceae	g__	s__	182	102	339	80	111	52	113	316	52	31	73	287	167	224	135	221	180	138
p__Firmicutes	c__Clostridia	o__Clostridiales	f__Ruminococcaceae	g__Butyricicoccus	s__pullicaecorum	388	279	606	312	251	331	393	243	156	333	314	261	192	231	189	160	462	269
p__Firmicutes	c__Clostridia	o__Clostridiales	f__Lachnospiraceae	g__Coprococcus	s__	523	301	545	411	176	345	317	365	377	257	508	263	297	354	325	179	237	196
p__Proteobacteria	c__Betaproteobacteria	o__Burkholderiales	f__Alcaligenaceae	g__Sutterella	s__	1218	750	1066	564	669	1233	564	521	534	851	921	571	1551	582	808	674	1206	1220
p__Proteobacteria	c__Deltaproteobacteria	o__Desulfovibrionales	f__Desulfovibrionaceae			6	2	8	4	6	1	5	13	6	6	2	1	4	3	5	3	3	9
p__Firmicutes	c__Clostridia	o__Clostridiales	f__Ruminococcaceae			30	10	5	5	80	12	7	3	23	8	6	14	4	0	14	0	0	5
						547	87	196	92	48	117	1856	47	54	43	82	361	100	76	69	245	90	83
p__Firmicutes	c__Erysipelotrichi	o__Erysipelotrichales	f__Erysipelotrichaceae	g__Allobaculum	s__	44	77	37	103	89	131	38	150	139	169	176	86	56	0	19	46	13	40
p__Bacteroidetes	c__Bacteroidia	o__Bacteroidales	f__[Barnesiellaceae]			193	214	50	50	199	130	49	64	34	233	209	163	112	76	602	85	187	506
p__Firmicutes	c__Clostridia	o__Clostridiales	f__Lachnospiraceae	g__	s__	154	71	157	138	166	63	134	225	111	58	201	100	129	125	105	138	145	135
p__Firmicutes	c__Erysipelotrichi	o__Erysipelotrichales	f__Erysipelotrichaceae			64	36	15	23	7	17	20	20	10	5	20	14	3	17	72	12	13	11
p__Firmicutes	c__Clostridia	o__Clostridiales	f__Ruminococcaceae	g__Oscillospira	s__	106	46	92	46	121	71	88	58	75	56	66	76	53	54	56	31	111	145
p__Firmicutes	c__Clostridia	o__Clostridiales	f__Lachnospiraceae	g__	s__	380	70	158	70	58	59	43	28	151	28	80	26	80	68	620	141	55	49
p__Bacteroidetes	c__Bacteroidia	o__Bacteroidales	f__Rikenellaceae	g__	s__	32	34	73	39	85	438	72	122	25	34	14	38	186	20	45	18	441	41
p__Firmicutes	c__Clostridia	o__Clostridiales	f__Ruminococcaceae			122	39	111	53	136	68	55	57	62	82	68	49	35	61	70	40	29	199
p__Firmicutes	c__Clostridia	o__Clostridiales	f__Lachnospiraceae	g__	s__	37	15	14	12	4	17	16	8	8	16	24	73	4	13	6	6	16	21
p__Firmicutes	c__Clostridia	o__Clostridiales				533	93	202	120	108	535	266	72	92	261	124	366	392	157	96	21	155	16
p__Firmicutes	c__Clostridia	o__Clostridiales	f__Ruminococcaceae	g__Ruminococcus	s__	300	303	364	231	644	277	149	268	240	140	170	149	157	119	338	133	94	199
p__Proteobacteria	c__Gammaproteobacteria	o__Xanthomonadales	f__Xanthomonadaceae	g__Lysobacter	s__	78	114	4	0	0	0	6	0	0	0	0	0	0	0	40	56	0	0
p__Firmicutes	c__Clostridia	o__Clostridiales				35	35	93	45	43	50	95	68	85	49	55	55	54	64	24	20	46	18
p__Firmicutes	c__Clostridia	o__Clostridiales	f__Ruminococcaceae	g__Oscillospira	s__	80	76	235	61	69	77	160	51	73	51	96	61	37	69	164	57	105	67
p__Firmicutes	c__Clostridia	o__Clostridiales	f__Veillonellaceae	g__Megamonas	s__	131	92	277	195	3344	461	204	4323	2800	2851	173	346	319	389	662	108	52	64
p__Firmicutes	c__Bacilli	o__Lactobacillales	f__Lactobacillaceae	g__Lactobacillus	s__	314	19	51	43	17	37	48	16	15	23	48	105	12	26	19	12	12	39
p__Euryarchaeota	c__Methanobacteria	o__Methanobacteriales	f__Methanobacteriaceae	g__Methanobrevibacter	s__	97	271	205	11	9	13	2	416	3	1094	4	6	6	2	135	9	16	1065
p__Firmicutes	c__Clostridia	o__Clostridiales	f__Lachnospiraceae			72	18	18	33	13	53	9	12	10	42	19	17	4	5	41	5	14	17
p__Firmicutes	c__Clostridia	o__Clostridiales	f__Christensenellaceae	g__	s__	10	5	4	5	19	8	0	0	2	4	7	2	0	2	0	0	1	3
p__Firmicutes	c__Clostridia	o__Clostridiales	f__Lachnospiraceae			71	24	31	14	12	74	35	20	39	28	23	59	20	18	46	44	64	14
p__Firmicutes	c__Clostridia	o__Clostridiales	f__Ruminococcaceae	g__	s__	28	11	31	18	8	15	12	13	7	22	15	2	4	9	117	27	26	21
p__Firmicutes	c__Clostridia	o__Clostridiales	f__Lachnospiraceae	g__	s__	159	95	138	141	69	97	196	203	214	92	105	130	51	260	122	190	115	196
p__Firmicutes	c__Clostridia	o__Clostridiales	f__Ruminococcaceae	g__Oscillospira	s__	189	139	151	152	241	209	117	266	166	143	254	156	106	196	290	99	180	142
p__Firmicutes	c__Clostridia	o__Clostridiales	f__Ruminococcaceae	g__	s__	221	535	95	82	69	129	20	32	21	69	41	142	12	24	42	69	12	136
p__Firmicutes	c__Clostridia	o__Clostridiales	f__Ruminococcaceae	g__Ruminococcus	s__	89	86	36	23	27	38	6	12	6	28	7	53	5	16	25	11	4	20
p__Firmicutes	c__Clostridia	o__Clostridiales				44	106	63	130	124	118	64	63	118	51	69	31	76	371	26	48	50	182
p__Firmicutes	c__Erysipelotrichi	o__Erysipelotrichales	f__Erysipelotrichaceae			12	29	27	8	13	29	13	16	10	20	9	9	8	41	33	12	46	16
p__Bacteroidetes	c__Bacteroidia	o__Bacteroidales	f__Porphyromonadaceae	g__Parabacteroides	s__	198	194	150	71	257	142	311	128	364	185	247	291	169	549	916	143	178	80
						447	30	50	48	73	39	62	41	60	134	60	179	160	138	35	4	122	17
p__Firmicutes	c__Clostridia	o__Clostridiales	f__Ruminococcaceae			222	156	109	147	183	124	74	201	99	99	150	94	52	101	169	89	71	124
p__Firmicutes	c__Clostridia	o__SHA-98	f__	g__	s__	21	31	36	25	22	16	30	26	24	23	38	31	10	41	10	20	26	7
p__Firmicutes	c__Clostridia	o__Clostridiales	f__Lachnospiraceae	g__Dorea	s__	145	52	39	31	21	83	69	42	80	60	54	46	20	56	153	69	57	29
p__Firmicutes	c__Clostridia	o__Clostridiales	f__Lachnospiraceae	g__	s__	211	131	158	138	63	314	183	167	212	168	120	119	297	158	181	127	80	160
p__Cyanobacteria	c__4C0d-2	o__YS2	f__	g__	s__	22	14	9	1	29	13	43	32	83	529	133	13	20	9	49	7	71	18
p__Proteobacteria	c__Deltaproteobacteria	o__Desulfovibrionales	f__Desulfovibrionaceae	g__Desulfovibrio	s__C21_c20	35	2	7	11	7	6	6	15	17	10	27	26	16	0	29	0	1	8
p__Firmicutes	c__Clostridia	o__Clostridiales	f__Ruminococcaceae	g__Oscillospira	s__	5	4	5	3	4	3	6	4	3	2	7	5	1	6	4	5	0	0
p__Firmicutes	c__Clostridia	o__Clostridiales	f__	g__	s__	16	5	12	8	10	12	7	4	3	10	6	6	6	3	7	4	17	12
p__Firmicutes	c__Clostridia	o__Clostridiales	f__Ruminococcaceae	g__Oscillospira	s__	62	31	55	38	58	36	44	31	50	35	64	39	37	41	37	26	86	64
p__Proteobacteria	c__Deltaproteobacteria	o__Desulfovibrionales	f__Desulfovibrionaceae	g__Desulfovibrio	s__	70	41	190	137	188	105	128	88	95	205	81	85	125	109	75	77	85	200
p__Bacteroidetes	c__Bacteroidia	o__Bacteroidales	f__Porphyromonadaceae	g__Parabacteroides	s__	23	27	26	9	29	18	63	37	59	26	43	60	18	117	166	29	39	28
p__Firmicutes	c__Clostridia	o__Clostridiales	f__	g__	s__	372	419	465	871	262	690	730	443	1173	558	770	708	796	749	513	1389	448	770
p__Actinobacteria	c__Coriobacteriia	o__Coriobacteriales	f__Coriobacteriaceae			83	14	51	17	17	19	27	10	72	23	58	16	18	81	477	33	36	24
						61	67	39	34	28	90	18	6	11	44	21	20	36	9	14	9	26	3
p__Firmicutes	c__Clostridia	o__Clostridiales	f__	g__	s__	105	94	31	87	61	25	35	44	72	61	15	69	27	14	39	30	17	25
p__Bacteroidetes	c__Bacteroidia	o__Bacteroidales	f__Rikenellaceae	g__	s__	272	143	302	209	318	687	186	150	102	124	143	98	79	67	124	32	121	62
p__Firmicutes	c__Clostridia	o__Clostridiales	f__	g__	s__	41	12	13	15	27	45	6	3	9	19	6	7	2	4	10	4	1	7
p__Firmicutes	c__Clostridia	o__Clostridiales	f__Lachnospiraceae			180	138	318	248	273	179	380	365	403	221	269	210	173	346	300	258	240	144
p__Proteobacteria	c__Alphaproteobacteria	o__Sphingomonadales	f__Sphingomonadaceae	g__Sphingobium	s__	30	47	1	0	0	0	1	0	1	0	1	0	1	0	22	29	0	0
p__Firmicutes	c__Clostridia	o__Clostridiales	f__Ruminococcaceae	g__	s__	108	25	38	39	16	36	12	26	6	9	12	75	9	10	36	16	44	110
p__Firmicutes	c__Clostridia	o__Clostridiales	f__Lachnospiraceae			16	6	4	2	4	0	9	4	1	2	15	3	1	7	6	3	1	1
p__Firmicutes	c__Clostridia	o__Clostridiales	f__Christensenellaceae	g__	s__	61	56	24	23	46	17	9	10	11	11	11	23	13	11	15	12	1	6
p__Firmicutes	c__Clostridia	o__Clostridiales	f__Ruminococcaceae			53	39	32	33	106	81	34	26	47	31	33	31	227	16	61	20	67	44
p__Proteobacteria	c__Betaproteobacteria	o__Burkholderiales	f__Alcaligenaceae	g__Sutterella	s__	306	141	130	153	361	595	84	220	142	217	143	74	554	208	446	106	274	446
p__Tenericutes	c__Mollicutes	o__RF39	f__	g__	s__	2	0	1	3	1	0	1	0	0	0	1	2	23	0	0	0	0	3
p__Bacteroidetes	c__Bacteroidia	o__Bacteroidales	f__S24-7	g__	s__	6	39	19	6	22	9	26	12	25	4	2	105	33	0	4	26	11	3
p__Firmicutes	c__Bacilli	o__Lactobacillales	f__Lactobacillaceae	g__Lactobacillus	s__salivarius	57	31	41	33	36	77	63	41	50	53	136	168	38	53	7	51	19	24
p__Firmicutes	c__Clostridia	o__Clostridiales	f__	g__	s__	21	15	6	45	3	44	19	116	14	158	27	34	10	58	127	12	19	63
p__Firmicutes	c__Clostridia	o__Clostridiales	f__Ruminococcaceae	g__	s__	273	33	42	38	36	41	3	0	2	3	1	10	0	1	62	2	0	6
p__Firmicutes	c__Clostridia	o__Clostridiales	f__Lachnospiraceae	g__	s__	22	11	13	3	3	7	14	1	0	1	1	37	3	3	3	4	37	2
p__Firmicutes	c__Clostridia	o__Clostridiales				28	10	28	17	14	7	8	8	6	3	18	25	17	15	12	9	25	2
p__Firmicutes	c__Clostridia	o__Clostridiales	f__Lachnospiraceae			29	9	23	28	10	24	24	7	11	11	23	18	15	25	22	13	21	24
p__Firmicutes	c__Clostridia	o__Clostridiales	f__Ruminococcaceae	g__Ruminococcus	s__	10	13	9	13	11	11	8	9	12	12	13	10	19	15	8	9	18	12
p__Firmicutes	c__Clostridia	o__Clostridiales	f__	g__	s__	206	41	53	54	21	174	14	30	5	69	24	68	11	5	53	21	82	96
p__Proteobacteria	c__Alphaproteobacteria	o__Rickettsiales	f__Rickettsiaceae	g__Wolbachia	s__	117	193	0	0	1	0	0	0	1	0	0	0	0	0	88	103	0	0
p__Firmicutes	c__Clostridia	o__Clostridiales	f__Lachnospiraceae	g__	s__	27	28	141	106	23	17	86	92	74	34	23	43	72	96	72	35	47	77
p__Firmicutes	c__Clostridia	o__Clostridiales				16	18	16	4	20	17	32	4	19	23	50	16	10	18	43	2	9	11
p__Firmicutes	c__Clostridia	o__Clostridiales	f__Ruminococcaceae			41	24	87	32	25	32	42	27	28	22	29	22	13	30	18	29	26	10
p__Firmicutes	c__Bacilli	o__Lactobacillales	f__Lactobacillaceae	g__Lactobacillus	s__	37	30	18	3	12	35	15	12	6	24	19	8	11	0	19	20	7	1
p__Firmicutes	c__Clostridia	o__Clostridiales	f__Ruminococcaceae			97	71	51	46	26	179	17	11	7	28	6	28	15	14	30	24	133	127
p__Firmicutes	c__Clostridia	o__Clostridiales	f__Ruminococcaceae			15	3	9	8	5	4	2	7	3	4	6	3	4	13	12	7	0	3
p__Tenericutes	c__Mollicutes	o__RF39	f__	g__	s__	15	12	3	1	2	1	9	6	3	7	9	7	15	71	4	3	6	4
p__Bacteroidetes	c__Bacteroidia	o__Bacteroidales	f__Porphyromonadaceae	g__Parabacteroides	s__	25	13	45	8	2	8	20	26	29	24	22	20	13	27	29	31	29	15
p__Firmicutes	c__Clostridia	o__Clostridiales				144	31	23	11	34	25	24	17	22	63	81	22	13	47	74	12	27	5
p__Firmicutes	c__Clostridia	o__Clostridiales	f__Lachnospiraceae			42	21	34	14	14	15	22	19	23	19	18	29	12	17	19	12	19	12
p__Firmicutes	c__Clostridia	o__Clostridiales	f__Ruminococcaceae			5	0	1	4	1	2	0	1	0	0	1	1	1	4	3	0	0	0
p__Firmicutes	c__Erysipelotrichi	o__Erysipelotrichales	f__Erysipelotrichaceae	g__Holdemania	s__	12	11	19	9	8	5	11	6	7	3	3	6	2	10	4	6	2	1
p__Firmicutes	c__Erysipelotrichi	o__Erysipelotrichales	f__Erysipelotrichaceae	g__Coprobacillus	s__	10	4	15	8	11	40	9	7	9	15	13	9	9	16	9	6	14	6
p__Actinobacteria	c__Coriobacteriia	o__Coriobacteriales	f__Coriobacteriaceae	g__	s__	16	10	6	24	41	6	5	22	49	10	3	0	1	1	17	10	4	12
p__Firmicutes	c__Clostridia	o__Clostridiales	f__Christensenellaceae	g__	s__	7	11	1	3	0	2	1	0	0	1	1	2	0	0	1	2	0	1
p__Firmicutes	c__Clostridia	o__Clostridiales	f__Ruminococcaceae	g__Oscillospira	s__	24	9	9	14	13	10	8	12	20	6	26	18	11	9	11	11	8	6
p__Proteobacteria	c__Alphaproteobacteria	o__Rhizobiales	f__Rhizobiaceae	g__Agrobacterium	s__	129	182	4	1	2	4	2	1	3	0	0	3	17	0	92	97	5	4
p__Firmicutes	c__Clostridia	o__Clostridiales	f__Ruminococcaceae	g__	s__	8	6	10	6	10	5	1	3	3	2	4	3	1	3	2	2	1	2
p__Firmicutes	c__Clostridia	o__Clostridiales	f__Ruminococcaceae			77	67	56	71	11	26	33	15	30	26	20	106	22	19	29	25	51	25
p__Proteobacteria	c__Betaproteobacteria	o__Burkholderiales	f__Comamonadaceae	g__Delftia	s__	9	16	0	0	0	0	0	0	0	0	2	0	3	0	4	3	0	0
p__Firmicutes	c__Clostridia	o__Clostridiales	f__Ruminococcaceae	g__Ruminococcus	s__	32	16	24	13	57	9	11	17	30	10	20	7	17	12	43	23	12	9
p__Firmicutes	c__Clostridia	o__Clostridiales	f__Lachnospiraceae	g__	s__	3	0	0	1	0	2	1	0	0	0	0	0	0	0	0	0	1	2
p__Firmicutes	c__Clostridia	o__Clostridiales	f__	g__	s__	25	59	14	42	20	29	12	44	8	34	17	15	65	37	23	52	12	115
p__Firmicutes	c__Clostridia	o__Clostridiales	f__	g__	s__	129	160	253	148	128	760	138	88	58	190	134	48	72	104	96	73	495	143
p__Firmicutes	c__Clostridia	o__Clostridiales	f__Ruminococcaceae	g__Oscillospira	s__	52	124	73	54	88	484	18	10	42	89	50	29	19	14	34	33	123	32
p__Cyanobacteria	c__4C0d-2	o__YS2	f__	g__	s__	27	100	74	270	38	159	1443	29	203	50	39	31	109	27	5	4	66	5
p__Firmicutes	c__Clostridia	o__Clostridiales	f__Ruminococcaceae	g__Oscillospira	s__	60	179	161	38	34	42	130	33	33	23	40	251	26	18	24	34	157	23
p__Firmicutes	c__Erysipelotrichi	o__Erysipelotrichales	f__Erysipelotrichaceae	g__cc_115	s__	52	15	18	19	51	21	21	53	156	81	20	33	357	23	64	35	13	40
p__Proteobacteria	c__Gammaproteobacteria	o__Xanthomonadales	f__Xanthomonadaceae	g__Stenotrophomonas	s__	6	10	1	4	8	6	1	4	14	2	7	19	30	0	6	5	0	5
p__Firmicutes	c__Clostridia	o__Clostridiales	f__Lachnospiraceae			86	23	79	27	9	48	46	20	31	35	42	40	32	51	41	39	46	32
p__Firmicutes	c__Clostridia	o__Clostridiales	f__	g__	s__	80	74	83	97	62	1190	78	116	77	268	196	61	657	93	147	30	149	104
p__Firmicutes	c__Erysipelotrichi	o__Erysipelotrichales	f__Erysipelotrichaceae	g__Allobaculum	s__	54	28	19	81	44	99	15	114	92	121	124	145	127	0	26	23	7	39
p__Cyanobacteria	c__4C0d-2	o__YS2	f__	g__	s__	4	29	138	28	25	55	23	66	72	27	19	10	240	8	4	15	26	95
p__Tenericutes	c__Mollicutes	o__RF39	f__	g__	s__	2	1	1	2	0	0	1	0	0	1	1	0	0	3	0	0	3	0
p__Firmicutes	c__Bacilli	o__Lactobacillales	f__Enterococcaceae	g__Enterococcus	s__cecorum	71	94	239	621	40	60	126	118	105	212	133	6074	61	78	15	11	77	97
p__Firmicutes	c__Clostridia	o__Clostridiales	f__Ruminococcaceae	g__Ruminococcus	s__	6	5	9	6	9	21	9	5	6	11	10	5	62	9	1	3	0	0
p__Bacteroidetes	c__Bacteroidia	o__Bacteroidales	f__Porphyromonadaceae	g__Parabacteroides	s__	9	6	8	12	27	4	6	2	24	0	2	5	2	3	7	2	5	1
p__Firmicutes	c__Clostridia	o__Clostridiales	f__	g__	s__	30	73	32	30	5	18	13	19	9	26	49	39	100	17	21	24	16	63
p__Firmicutes	c__Bacilli	o__Lactobacillales	f__Lactobacillaceae	g__Lactobacillus	s__	19	5	7	15	10	36	18	9	27	24	24	16	27	2	2	2	3	18
p__Firmicutes	c__Clostridia	o__Clostridiales	f__Lachnospiraceae	g__Lachnospira	s__	21	5	3	6	4	18	1	0	2	4	0	0	0	1	8	0	1	1
p__Proteobacteria	c__Betaproteobacteria	o__Burkholderiales	f__Comamonadaceae	g__Variovorax	s__paradoxus	56	59	19	5	8	0	12	1	5	0	2	1	7	0	38	25	8	0
p__Firmicutes	c__Clostridia	o__Clostridiales	f__Ruminococcaceae	g__Oscillospira	s__	125	122	191	100	229	115	164	195	173	84	177	159	103	167	147	92	98	70
p__Firmicutes						10	2	6	5	3	5	2	3	2	1	2	2	3	4	4	3	1	4
p__Firmicutes	c__Clostridia	o__Clostridiales				1	0	0	0	0	0	0	0	0	0	0	0	0	0	4	0	0	0
p__Firmicutes	c__Clostridia	o__Clostridiales	f__	g__	s__	174	98	323	96	85	86	49	27	65	31	108	59	41	52	116	30	42	12
p__Firmicutes	c__Clostridia	o__Clostridiales				23	24	13	12	3	65	12	8	15	34	27	23	178	9	8	8	29	16
p__Firmicutes	c__Clostridia	o__Clostridiales	f__	g__	s__	61	67	238	73	46	62	85	98	163	57	61	92	98	133	203	51	64	36
p__Firmicutes	c__Clostridia	o__Clostridiales	f__Christensenellaceae	g__	s__	4	6	10	4	8	5	5	5	11	1	2	3	1	1	1	0	5	4
p__Firmicutes	c__Clostridia	o__Clostridiales	f__	g__	s__	42	31	44	182	21	38	41	60	52	68	96	52	355	90	24	34	22	44
p__Firmicutes	c__Clostridia	o__Clostridiales	f__Ruminococcaceae	g__Ruminococcus	s__	46	28	117	109	155	53	80	59	77	49	53	39	187	64	76	33	52	109
p__Firmicutes	c__Clostridia	o__Clostridiales	f__	g__	s__	62	38	55	91	53	48	33	30	44	36	97	70	80	73	52	20	35	63
p__Firmicutes	c__Clostridia	o__Clostridiales	f__Lachnospiraceae			29	18	28	14	15	70	18	9	13	26	13	14	30	25	9	6	29	23
p__Firmicutes	c__Clostridia	o__Clostridiales	f__Ruminococcaceae	g__Oscillospira	s__	26	29	47	26	32	15	49	22	23	13	68	35	41	41	15	22	31	53
						20	8	29	7	4	19	91	6	12	6	10	14	7	14	5	1	16	1
p__Firmicutes	c__Clostridia	o__Clostridiales	f__Christensenellaceae	g__	s__	4	2	3	4	0	2	1	0	3	5	1	4	3	3	0	0	1	4
p__Proteobacteria	c__Gammaproteobacteria	o__Pseudomonadales	f__Pseudomonadaceae	g__Pseudomonas		6	18	6	5	10	5	5	5	8	2	4	10	3	0	7	9	2	3
p__Bacteroidetes	c__Bacteroidia	o__Bacteroidales	f__[Barnesiellaceae]	g__	s__	279	349	470	233	350	630	421	515	900	548	1221	451	658	431	207	277	209	81
p__Firmicutes	c__Clostridia	o__Clostridiales	f__Lachnospiraceae			67	17	49	83	22	29	38	71	10	14	27	28	17	22	13	22	20	18
p__Firmicutes	c__Clostridia	o__Clostridiales	f__Lachnospiraceae	g__Dorea	s__	80	60	171	137	87	219	118	62	346	81	70	82	67	115	96	122	174	39
p__Tenericutes	c__Mollicutes	o__RF39	f__	g__	s__	9	0	0	3	0	0	2	0	0	3	0	2	1	0	2	0	0	0
p__Bacteroidetes	c__Cytophagia	o__Cytophagales				2	3	0	0	0	0	0	0	0	0	0	0	0	0	0	1	0	0
p__Bacteroidetes	c__Bacteroidia	o__Bacteroidales	f__[Barnesiellaceae]			31	5	74	7	3	9	16	18	7	8	21	47	12	165	149	71	20	7
p__Bacteroidetes	c__Bacteroidia	o__Bacteroidales	f__[Odoribacteraceae]	g__Odoribacter	s__	11	16	22	1	3	19	15	3	6	14	6	24	15	20	3	15	36	7
p__Bacteroidetes	c__Cytophagia	o__Cytophagales	f__[Amoebophilaceae]	g__Candidatus Cardinium	s__	123	154	0	1	0	0	0	0	0	0	0	0	0	0	70	88	1	0
p__Firmicutes	c__Clostridia	o__Clostridiales	f__Ruminococcaceae			64	36	19	17	7	18	28	11	21	19	21	13	13	19	21	10	7	17
p__Bacteroidetes	c__Bacteroidia	o__Bacteroidales	f__Bacteroidaceae	g__Bacteroides	s__acidifaciens	20	95	161	33	46	31	194	44	43	23	20	61	91	11	22	67	92	13
p__Firmicutes	c__Clostridia	o__Clostridiales	f__Ruminococcaceae			26	5	26	17	63	15	10	21	24	7	2	4	4	2	6	1	2	2
p__Bacteroidetes	c__Bacteroidia	o__Bacteroidales	f__S24-7	g__	s__	1	7	5	0	2	0	6	3	1	3	0	0	0	1	0	7	6	0
p__Tenericutes	c__Mollicutes	o__RF39	f__	g__	s__	14	3	4	8	1	8	0	0	0	1	4	1	0	2	2	1	7	1
p__Firmicutes	c__Clostridia	o__Clostridiales	f__Ruminococcaceae	g__Oscillospira	s__	43	42	81	36	27	33	48	60	48	24	41	53	13	41	65	69	57	24
p__Firmicutes	c__Erysipelotrichi	o__Erysipelotrichales	f__Erysipelotrichaceae	g__Coprobacillus	s__	10	0	0	2	0	0	4	2	0	4	7	1	0	0	3	0	0	1
p__Firmicutes	c__Clostridia	o__Clostridiales				8	37	12	7	8	19	16	4	9	10	14	31	6	28	3	4	1	2
p__Firmicutes	c__Clostridia	o__Clostridiales	f__Ruminococcaceae	g__Ruminococcus	s__	75	150	145	78	323	138	50	78	115	39	45	39	61	45	156	45	70	46
p__Firmicutes	c__Clostridia	o__Clostridiales	f__Lachnospiraceae	g__Dorea	s__	172	56	87	121	54	34	96	131	211	69	87	64	48	94	112	119	83	75
p__Firmicutes	c__Clostridia	o__Clostridiales				7	20	11	29	52	24	13	36	23	19	42	46	45	17	8	22	46	136
p__Firmicutes	c__Clostridia	o__Clostridiales	f__	g__	s__	43	34	27	88	67	25	41	49	46	44	63	41	89	68	26	34	19	117
p__Bacteroidetes	c__Bacteroidia	o__Bacteroidales	f__Rikenellaceae	g__	s__	1	0	11	1	0	1	2	0	3	1	0	1	0	0	0	2	3	0
p__Firmicutes	c__Clostridia	o__Clostridiales				10	0	13	3	3	13	7	4	4	8	2	1	2	0	7	0	7	0
p__Firmicutes	c__Clostridia	o__Clostridiales	f__Ruminococcaceae	g__	s__	7	6	7	2	2	2	1	2	1	1	0	4	1	9	2	1	2	1
p__Proteobacteria	c__Alphaproteobacteria	o__Sphingomonadales	f__Sphingomonadaceae	g__Novosphingobium	s__	66	82	2	24	17	17	2	21	21	7	6	27	29	0	33	50	1	9
p__Firmicutes	c__Clostridia	o__Clostridiales	f__[Mogibacteriaceae]	g__	s__	29	18	27	35	28	27	22	25	15	14	27	20	13	34	28	21	25	16
p__Proteobacteria	c__Alphaproteobacteria	o__Rhizobiales	f__Phyllobacteriaceae	g__Phyllobacterium	s__	4	4	15	0	0	0	7	0	0	0	0	0	0	0	0	1	2	0
p__Firmicutes	c__Clostridia	o__Clostridiales	f__[Mogibacteriaceae]	g__	s__	3	6	7	1	3	7	5	1	12	4	3	3	2	5	1	1	7	2
p__Firmicutes	c__Clostridia	o__Clostridiales	f__	g__	s__	30	21	26	25	82	27	28	19	82	41	21	58	10	69	15	11	19	23
p__Firmicutes	c__Erysipelotrichi	o__Erysipelotrichales	f__Erysipelotrichaceae			8	0	0	0	0	1	0	0	0	0	1	0	0	1	0	0	0	0
						6	5	2	4	3	6	4	4	3	6	2	2	3	10	4	0	0	0
p__Firmicutes	c__Clostridia	o__Clostridiales	f__Ruminococcaceae			23	37	42	13	20	28	20	15	18	23	13	33	12	12	6	4	22	3
p__Firmicutes	c__Clostridia	o__Clostridiales	f__Ruminococcaceae			8	5	4	3	4	3	10	5	5	2	4	7	4	4	3	1	4	0
p__Firmicutes	c__Clostridia	o__Clostridiales	f__Lachnospiraceae	g__Blautia		48	39	69	104	47	83	59	37	22	75	58	60	59	52	108	22	71	58
p__Firmicutes	c__Clostridia	o__Clostridiales	f__Lachnospiraceae	g__Coprococcus	s__	9	2	2	9	3	1	4	11	8	14	9	7	1	7	8	4	3	5
p__Firmicutes	c__Clostridia	o__Clostridiales	f__Ruminococcaceae			45	23	36	33	56	35	37	26	22	32	35	13	28	30	11	25	11	37
p__Firmicutes	c__Clostridia	o__Clostridiales	f__Lachnospiraceae			27	28	26	57	13	29	49	17	17	23	83	39	5	11	91	16	65	13
p__Firmicutes	c__Clostridia	o__Clostridiales	f__	g__	s__	13	63	55	4	4	3	50	4	9	1	54	0	0	0	5	30	43	1
p__Bacteroidetes	c__Bacteroidia	o__Bacteroidales	f__Rikenellaceae	g__	s__	7	14	8	9	5	12	8	4	0	8	3	18	1	2	1	1	7	13
p__Firmicutes	c__Clostridia	o__Clostridiales	f__Ruminococcaceae	g__Oscillospira	s__	34	24	27	19	32	14	27	23	29	10	34	25	12	23	24	12	12	19
p__Firmicutes	c__Clostridia	o__Clostridiales				15	3	2	1	2	3	0	1	3	0	0	2	0	2	7	1	0	0
p__Bacteroidetes	c__Bacteroidia	o__Bacteroidales	f__Rikenellaceae	g__	s__	78	38	247	95	85	23	58	66	61	19	96	121	60	67	53	127	33	22
p__Firmicutes	c__Clostridia	o__Clostridiales	f__Christensenellaceae	g__	s__	8	8	9	7	8	1	9	4	6	6	15	6	1	3	5	1	6	2
p__Firmicutes	c__Clostridia	o__Clostridiales	f__Lachnospiraceae			4	0	6	6	0	6	1	2	1	2	0	0	0	0	2	1	1	4
p__Actinobacteria	c__Actinobacteria	o__Bifidobacteriales	f__Bifidobacteriaceae	g__Bifidobacterium	s__pseudolongum	63	12	4	42	26	29	7	72	47	58	34	111	121	0	33	7	2	31
p__Firmicutes	c__Clostridia	o__Clostridiales	f__Ruminococcaceae			84	16	19	71	57	16	13	4	15	6	17	5	2	4	16	0	0	16
p__Firmicutes	c__Clostridia	o__Clostridiales	f__Christensenellaceae	g__	s__	13	14	13	11	28	19	13	11	19	4	16	5	4	9	8	5	6	6
p__Firmicutes	c__Clostridia	o__Clostridiales				21	9	30	24	7	5	9	27	7	11	11	21	8	18	12	32	9	6
p__Bacteroidetes	c__Bacteroidia	o__Bacteroidales	f__[Barnesiellaceae]	g__	s__	12	17	11	10	7	17	6	3	5	1	10	4	7	5	6	0	2	2
p__Firmicutes	c__Erysipelotrichi	o__Erysipelotrichales	f__Erysipelotrichaceae	g__cc_115	s__	44	237	240	97	156	137	50	140	338	387	156	107	97	81	117	652	34	25
p__Firmicutes	c__Clostridia	o__Clostridiales	f__Lachnospiraceae	g__	s__	29	3	27	11	9	1	30	18	6	0	0	0	11	0	31	2	14	6
p__Synergistetes	c__Synergistia	o__Synergistales	f__Synergistaceae	g__	s__	94	80	193	148	251	229	307	150	117	223	239	315	564	218	131	161	585	313
p__Firmicutes	c__Clostridia	o__Clostridiales	f__Lachnospiraceae	g__	s__	43	27	61	47	35	34	117	154	118	64	117	60	48	72	160	100	49	65
p__Proteobacteria	c__Betaproteobacteria	o__Methylophilales	f__Methylophilaceae			33	50	1	1	0	0	0	0	0	0	0	0	0	0	26	23	0	0
p__Firmicutes	c__Clostridia	o__Clostridiales	f__Clostridiaceae	g__SMB53	s__	4	8	26	7	8	12	10	9	9	5	9	7	2	12	5	2	6	5
p__Firmicutes	c__Clostridia	o__Clostridiales	f__Clostridiaceae	g__Clostridium	s__	1	3	1	1	1	1	5	1	1	2	5	4	3	5	0	4	1	1
p__Firmicutes	c__Clostridia	o__Clostridiales	f__Ruminococcaceae	g__Faecalibacterium	s__prausnitzii	5	4	6	4	2	11	5	11	5	6	1	4	5	3	4	4	8	1
p__Firmicutes	c__Clostridia	o__Clostridiales				3	2	0	2	3	1	0	2	1	0	3	1	0	1	1	1	0	1
p__Bacteroidetes	c__Bacteroidia	o__Bacteroidales	f__S24-7	g__	s__	10	37	41	48	36	49	56	41	41	64	24	166	162	0	13	30	21	34
p__Bacteroidetes	c__Cytophagia	o__Cytophagales	f__Cytophagaceae	g__Emticicia	s__	4	13	0	0	0	0	0	0	0	0	0	0	0	0	7	6	0	0
p__Firmicutes	c__Clostridia	o__Clostridiales	f__Ruminococcaceae	g__Oscillospira	s__	58	46	119	40	98	44	47	55	47	27	84	61	20	47	71	20	20	35
p__Firmicutes	c__Clostridia	o__Clostridiales				11	8	17	14	5	56	3	0	1	2	8	34	1	2	2	1	16	0
p__Firmicutes	c__Clostridia	o__Clostridiales	f__Ruminococcaceae	g__Ruminococcus	s__	12	3	4	8	0	5	8	11	4	5	11	4	2	8	13	3	9	10
p__Firmicutes	c__Clostridia	o__Clostridiales	f__Ruminococcaceae	g__	s__	1	0	5	0	0	0	0	0	1	0	0	0	0	0	0	0	0	0
p__Firmicutes	c__Clostridia	o__Clostridiales	f__Ruminococcaceae	g__Oscillospira	s__	19	12	14	12	28	9	10	25	11	11	22	9	11	10	32	3	7	12
p__Firmicutes	c__Bacilli	o__Bacillales	f__Bacillaceae	g__	s__	7	62	56	50	24	201	23	21	16	34	18	17	1111	25	6	13	173	28
p__Firmicutes	c__Clostridia	o__Clostridiales	f__Lachnospiraceae	g__Coprococcus	s__	5	6	15	17	6	2	3	11	8	5	10	6	6	4	12	2	0	4
p__Firmicutes	c__Clostridia	o__Clostridiales	f__Ruminococcaceae	g__Ruminococcus		6	2	30	3	19	4	22	4	8	9	11	46	3	4	9	3	55	2
p__Firmicutes	c__Clostridia	o__Clostridiales	f__Ruminococcaceae	g__Faecalibacterium		35	30	29	23	86	43	72	48	319	60	47	42	101	198	15	28	30	102
p__Proteobacteria	c__Alphaproteobacteria	o__Rhizobiales	f__Bradyrhizobiaceae	g__Bosea	s__genosp.	33	38	7	8	4	3	6	2	8	1	1	2	2	0	20	18	4	2
p__Firmicutes	c__Clostridia	o__Clostridiales	f__	g__	s__	7	31	36	25	22	88	24	6	9	21	6	9	25	4	19	9	109	34
p__Firmicutes	c__Clostridia	o__Clostridiales	f__Lachnospiraceae	g__Dorea	s__	43	9	9	8	5	4	14	37	18	16	6	23	11	16	6	16	7	5
p__Firmicutes	c__Clostridia	o__Clostridiales	f__Ruminococcaceae			30	12	14	13	14	11	11	24	8	10	10	11	12	14	301	16	37	26
p__Firmicutes	c__Clostridia	o__Clostridiales	f__EtOH8	g__	s__	5	1	5	6	5	3	6	5	3	6	1	4	3	2	2	2	5	3
p__Firmicutes	c__Clostridia	o__Clostridiales				20	0	0	1	0	0	0	0	0	0	0	0	1	5	27	0	0	0
p__Firmicutes	c__Bacilli	o__Lactobacillales	f__Streptococcaceae	g__Lactococcus	s__	1	1	0	1	0	0	0	2	0	0	5	0	0	0	0	1	0	0
p__Bacteroidetes						37	32	56	61	50	105	29	85	34	63	40	36	130	143	56	9	113	90
p__Firmicutes	c__Clostridia	o__Clostridiales	f__Ruminococcaceae	g__	s__	45	30	52	32	67	34	45	42	38	56	101	51	30	74	29	27	26	13
p__Firmicutes	c__Clostridia	o__Clostridiales				1	3	2	4	1	2	1	1	1	0	1	1	0	0	1	1	0	1
p__Firmicutes	c__Clostridia	o__Clostridiales	f__Ruminococcaceae	g__Oscillospira	s__	22	15	36	23	59	48	17	19	31	25	26	14	10	13	14	19	35	11
p__Firmicutes	c__Clostridia	o__Clostridiales	f__Ruminococcaceae	g__Ruminococcus	s__	29	2	10	18	11	8	18	4	20	21	31	7	4	20	8	10	8	19
p__Firmicutes	c__Clostridia	o__Clostridiales	f__Ruminococcaceae	g__Ruminococcus	s__	10	8	7	4	27	9	4	11	14	2	5	3	11	3	9	6	5	11
p__Firmicutes	c__Clostridia	o__Clostridiales	f__Ruminococcaceae	g__Oscillospira	s__	21	14	23	6	17	11	9	11	19	14	12	8	4	16	13	11	9	12
p__Bacteroidetes	c__Bacteroidia	o__Bacteroidales	f__Rikenellaceae			38	14	24	14	18	34	7	25	13	21	12	16	21	20	40	3	14	17
p__Bacteroidetes	c__Sphingobacteriia	o__Sphingobacteriales	f__Sphingobacteriaceae	g__Pedobacter	s__	49	40	0	0	0	0	0	0	0	0	0	1	2	0	33	44	0	0
p__Firmicutes	c__Clostridia	o__Clostridiales	f__Ruminococcaceae			7	31	74	23	96	19	30	14	31	9	8	26	9	52	2	6	22	12
p__Firmicutes	c__Clostridia	o__Clostridiales	f__Ruminococcaceae			67	42	115	64	81	78	71	65	54	45	55	43	47	37	56	27	47	45
p__Firmicutes	c__Clostridia	o__Clostridiales	f__Ruminococcaceae	g__Ruminococcus	s__	17	14	5	7	15	6	10	9	17	14	8	13	4	3	10	3	0	0
p__Firmicutes	c__Clostridia	o__Clostridiales	f__	g__	s__	48	30	29	50	29	68	19	29	12	44	22	44	41	7	25	13	30	41
p__Firmicutes	c__Clostridia	o__Clostridiales	f__Lachnospiraceae	g__[Ruminococcus]	s__gnavus	24	1	12	11	7	6	15	8	9	5	7	8	8	0	22	2	15	3
p__Bacteroidetes	c__Bacteroidia	o__Bacteroidales	f__S24-7	g__	s__	19	5	0	2	1	28	5	0	0	30	16	1	5	0	23	2	5	0
p__Firmicutes	c__Clostridia	o__Clostridiales	f__Ruminococcaceae	g__	s__	11	11	11	4	5	30	11	6	4	19	5	7	5	0	3	2	1	0
p__Firmicutes	c__Clostridia	o__Clostridiales	f__	g__	s__	1	2	6	3	1	14	0	0	0	8	0	0	1	0	0	1	4	2
p__Firmicutes	c__Clostridia	o__Clostridiales	f__Ruminococcaceae			3	2	2	1	3	0	0	2	0	1	2	2	0	0	2	0	2	0
p__Firmicutes	c__Clostridia	o__Clostridiales	f__Lachnospiraceae	g__Coprococcus	s__	12	11	17	19	3	17	5	5	3	5	32	20	5	9	2	5	9	9
p__Firmicutes	c__Clostridia	o__Clostridiales	f__	g__	s__	6	7	1	1	0	4	11	1	2	5	22	5	2	10	2	3	2	0
p__Firmicutes	c__Clostridia	o__Clostridiales	f__Ruminococcaceae			2	0	2	0	0	0	0	0	3	0	1	0	1	0	0	0	1	0
p__Lentisphaerae	c__[Lentisphaeria]	o__Victivallales	f__Victivallaceae	g__	s__	4	1	1	2	0	0	0	0	0	0	0	0	0	0	1	0	0	0
p__Firmicutes	c__Clostridia	o__Clostridiales	f__[Mogibacteriaceae]	g__	s__	4	4	4	4	6	7	3	7	4	14	10	6	3	1	4	2	3	5
p__Firmicutes	c__Clostridia	o__Clostridiales	f__[Mogibacteriaceae]	g__	s__	6	1	3	1	1	0	0	0	3	1	0	1	1	0	6	3	0	1
p__Cyanobacteria	c__4C0d-2	o__YS2	f__	g__	s__	35	6	29	15	31	84	38	75	20	43	84	26	42	9	8	3	29	56
p__Bacteroidetes	c__Bacteroidia	o__Bacteroidales	f__[Barnesiellaceae]			7	21	27	18	10	14	83	14	14	11	38	47	10	29	12	3	17	10
p__Firmicutes	c__Clostridia	o__Clostridiales	f__Ruminococcaceae	g__	s__	39	35	245	75	91	155	141	58	86	86	61	57	22	11	13	14	75	27
p__Firmicutes	c__Clostridia	o__Clostridiales	f__Ruminococcaceae			26	35	32	19	52	37	26	22	44	28	23	29	42	24	20	24	47	29
p__Verrucomicrobia	c__Verrucomicrobiae	o__Verrucomicrobiales	f__Verrucomicrobiaceae	g__Akkermansia	s__muciniphila	15	54	72	44	31	28	86	74	45	27	21	7	22	0	7	26	31	22
p__Firmicutes	c__Clostridia	o__Clostridiales	f__Ruminococcaceae	g__Ruminococcus	s__	43	35	50	39	41	27	40	24	25	25	26	31	20	45	24	21	21	43
p__Firmicutes	c__Clostridia	o__Clostridiales	f__Clostridiaceae			1	170	173	78	42	122	134	51	47	113	222	0	0	1	0	112	69	33
p__Firmicutes	c__Erysipelotrichi	o__Erysipelotrichales	f__Erysipelotrichaceae	g__[Eubacterium]	s__	5	6	11	1	11	9	2	5	4	4	0	1	39	13	7	2	3	3
p__Bacteroidetes	c__Bacteroidia	o__Bacteroidales	f__[Odoribacteraceae]	g__Butyricimonas	s__	6	6	14	11	4	9	14	27	8	2	3	5	4	1	1	7	3	2
p__Firmicutes	c__Clostridia	o__Clostridiales	f__Ruminococcaceae			11	4	7	8	13	4	6	4	10	9	6	4	2	12	8	6	2	5
p__Firmicutes	c__Clostridia	o__Clostridiales	f__Ruminococcaceae			24	11	18	13	7	17	18	7	6	9	20	4	5	16	8	2	12	1
p__Bacteroidetes	c__Bacteroidia	o__Bacteroidales	f__S24-7	g__	s__	6	18	14	3	3	10	23	9	6	8	3	50	55	0	9	11	2	0
p__Firmicutes	c__Clostridia	o__Clostridiales				26	25	22	21	22	25	33	26	38	44	42	21	18	31	36	19	19	11
p__Bacteroidetes	c__Bacteroidia	o__Bacteroidales	f__[Barnesiellaceae]			11	16	31	18	8	5	7	11	7	3	10	18	8	3	3	6	9	4
p__Bacteroidetes	c__Bacteroidia	o__Bacteroidales	f__Rikenellaceae	g__	s__	28	22	40	31	16	105	79	41	20	24	27	25	170	79	39	28	35	14
p__Firmicutes	c__Clostridia	o__Clostridiales	f__Ruminococcaceae			49	37	50	30	73	51	22	20	30	24	25	19	27	28	23	19	29	9
p__Bacteroidetes	c__Bacteroidia	o__Bacteroidales	f__S24-7	g__	s__	11	7	6	0	0	2	3	0	0	4	2	3	0	0	11	4	2	0
p__Firmicutes	c__Clostridia	o__Clostridiales	f__Ruminococcaceae	g__Faecalibacterium	s__prausnitzii	2	1	3	3	2	5	0	1	0	2	6	2	0	7	1	0	0	0
p__Firmicutes	c__Clostridia	o__Clostridiales				5	5	7	7	8	2	8	5	2	1	2	2	2	2	4	3	1	3
p__Firmicutes	c__Clostridia	o__Clostridiales	f__	g__	s__	6	14	13	8	6	8	29	15	4	12	13	24	21	60	3	6	6	18
p__Bacteroidetes	c__Bacteroidia	o__Bacteroidales	f__Bacteroidaceae	g__Bacteroides	s__	125	149	261	75	92	273	226	47	99	101	42	46	110	20	57	69	124	24
p__Firmicutes	c__Clostridia	o__Clostridiales	f__Lachnospiraceae	g__	s__	2	0	0	0	0	1	0	0	0	1	0	1	0	0	1	0	0	0
p__Firmicutes	c__Clostridia	o__Clostridiales	f__Ruminococcaceae			59	46	96	67	33	104	64	73	33	107	61	53	31	73	32	16	49	40
p__Bacteroidetes	c__Bacteroidia	o__Bacteroidales	f__Bacteroidaceae	g__Bacteroides	s__	12	44	5	15	11	14	47	80	73	90	105	108	58	285	31	51	24	38
p__Proteobacteria	c__Alphaproteobacteria	o__Rhizobiales	f__Methylobacteriaceae	g__	s__	1	1	1	3	0	2	1	1	2	1	1	1	0	0	0	2	0	0
p__Bacteroidetes	c__Bacteroidia	o__Bacteroidales	f__S24-7	g__	s__	27	2	2	36	24	49	2	59	43	51	28	97	51	1	11	3	0	27
p__Firmicutes	c__Clostridia	o__Clostridiales	f__Ruminococcaceae			3	4	4	36	2	5	8	43	6	14	12	10	61	15	22	23	61	266
p__Proteobacteria	c__Betaproteobacteria	o__Burkholderiales	f__Oxalobacteraceae	g__Oxalobacter	s__formigenes	9	6	5	4	14	5	4	3	6	5	12	6	7	2	5	5	12	10
p__Firmicutes	c__Clostridia	o__Clostridiales	f__Ruminococcaceae	g__Ruminococcus	s__	1	0	8	0	0	2	6	0	0	0	4	0	1	0	0	1	4	0
p__Tenericutes	c__Mollicutes	o__RF39	f__	g__	s__	49	82	192	16	29	118	21	8	25	64	37	35	66	71	150	11	31	19
p__Firmicutes	c__Clostridia	o__Clostridiales	f__Ruminococcaceae	g__Ruminococcus	s__	5	3	15	9	3	1	4	2	2	0	2	2	2	2	0	7	4	1
p__Proteobacteria	c__Gammaproteobacteria	o__Enterobacteriales	f__Enterobacteriaceae	g__Erwinia	s__	13	13	0	173	155	51	0	108	121	61	28	27	35	0	6	3	0	75
p__Firmicutes	c__Clostridia	o__Clostridiales	f__Ruminococcaceae	g__Ruminococcus	s__	1	0	0	1	3	2	2	5	1	0	0	1	2	0	1	1	0	1
p__Firmicutes	c__Clostridia	o__Clostridiales				11	7	18	5	7	11	13	6	12	14	22	16	35	24	16	10	9	1
p__Firmicutes	c__Clostridia	o__Clostridiales	f__Lachnospiraceae	g__Roseburia	s__	8	6	3	5	4	19	0	0	0	1	1	0	0	10	0	0	0	0
p__Cyanobacteria	c__4C0d-2	o__YS2	f__	g__	s__	9	6	278	12	9	12	23	8	3	3	73	0	14	1	4	0	21	0
p__Firmicutes	c__Clostridia	o__Clostridiales	f__	g__	s__	30	27	35	33	2	81	28	6	2	22	21	31	14	6	19	10	319	8
p__Firmicutes	c__Clostridia	o__Clostridiales	f__Clostridiaceae	g__Candidatus Arthromitus	s__	2	3	0	1	6	1	2	1	0	0	1	0	3	1	4	0	4	0
p__Firmicutes	c__Clostridia	o__Clostridiales	f__	g__	s__	17	7	19	9	4	10	7	22	7	5	8	15	13	3	9	6	6	5
						1	3	1	2	0	2	1	1	0	2	0	0	0	0	0	0	1	1
p__Firmicutes	c__Clostridia	o__Clostridiales	f__Ruminococcaceae	g__Oscillospira	s__	2	2	9	4	3	1	2	1	2	5	9	5	1	6	4	1	0	5
p__Proteobacteria	c__Epsilonproteobacteria	o__Campylobacterales	f__Helicobacteraceae	g__Helicobacter	s__	18	0	4	0	2	3	5	0	6	3	15	4	10	0	17	0	6	0
p__Firmicutes	c__Clostridia	o__Clostridiales				11	6	13	9	9	5	5	6	3	5	22	5	4	4	5	3	2	7
p__Firmicutes	c__Clostridia	o__Clostridiales	f__Ruminococcaceae	g__Oscillospira	s__	15	17	28	33	17	71	19	14	6	35	31	30	13	37	17	24	22	35
p__Firmicutes	c__Clostridia	o__Clostridiales	f__	g__	s__	41	23	11	14	10	21	5	15	11	7	4	10	16	3	11	4	6	7
p__Firmicutes	c__Clostridia	o__Clostridiales	f__Clostridiaceae	g__Clostridium	s__	4	5	6	6	3	0	17	10	19	14	26	10	10	51	0	3	3	6
p__Firmicutes	c__Clostridia	o__Clostridiales	f__Ruminococcaceae			6	4	4	10	6	2	7	7	10	5	7	5	2	5	3	3	2	6
p__Firmicutes	c__Clostridia	o__Clostridiales	f__	g__	s__	16	19	3	26	9	13	9	12	26	18	16	18	51	21	6	11	16	12
p__Firmicutes	c__Clostridia	o__Clostridiales	f__Ruminococcaceae	g__Oscillospira	s__	9	10	14	8	25	4	8	18	12	12	7	7	6	13	19	6	6	5
p__Firmicutes	c__Clostridia	o__Clostridiales	f__Lachnospiraceae	g__Coprococcus	s__	3	3	4	0	1	3	4	1	0	4	5	1	6	1	1	0	5	1
p__Firmicutes	c__Clostridia	o__Clostridiales	f__Ruminococcaceae	g__Oscillospira	s__	10	9	3	7	2	10	16	8	4	9	4	8	17	8	2	13	9	22
p__Firmicutes	c__Clostridia	o__Clostridiales	f__	g__	s__	12	1	4	16	7	2	43	59	30	28	792	28	87	82	264	15	15	28
p__Firmicutes	c__Clostridia	o__Clostridiales	f__Ruminococcaceae	g__Oscillospira	s__	10	1	6	6	8	3	3	6	19	3	4	1	13	0	11	1	1	1
p__Firmicutes	c__Bacilli	o__Lactobacillales	f__Lactobacillaceae	g__Lactobacillus		3	1	2	1	1	0	2	0	1	2	0	2	0	1	0	0	0	2
p__Firmicutes	c__Clostridia	o__Clostridiales	f__Lachnospiraceae			21	11	20	17	4	22	10	17	11	10	19	19	6	15	18	10	14	13
p__Firmicutes	c__Clostridia	o__Clostridiales	f__Lachnospiraceae	g__	s__	4	1	8	1	0	0	3	1	2	4	0	0	1	0	2	0	2	0
p__Bacteroidetes	c__Bacteroidia	o__Bacteroidales	f__Bacteroidaceae	g__Bacteroides	s__uniformis	15	15	14	8	9	15	11	1	7	9	6	18	21	20	14	15	2	4
p__Firmicutes	c__Clostridia	o__Clostridiales	f__Ruminococcaceae			2	0	2	0	1	1	0	1	4	1	0	2	3	1	0	0	1	0
p__Firmicutes	c__Clostridia	o__Clostridiales	f__Christensenellaceae			6	2	2	4	1	2	5	3	0	4	6	1	3	3	3	3	7	3
p__Firmicutes	c__Clostridia	o__Clostridiales	f__Ruminococcaceae			10	6	6	9	7	3	7	6	7	4	6	10	7	14	10	4	7	8
p__Bacteroidetes	c__Sphingobacteriia	o__Sphingobacteriales	f__Sphingobacteriaceae	g__	s__	20	43	0	0	0	0	0	0	0	0	0	0	0	0	21	24	0	0
p__Firmicutes	c__Clostridia	o__Clostridiales	f__Ruminococcaceae	g__	s__	3	0	0	1	0	1	1	1	0	0	0	0	0	0	1	0	0	0
p__Firmicutes	c__Clostridia	o__Clostridiales	f__	g__	s__	21	20	117	21	14	34	64	37	71	21	27	37	34	24	13	36	22	26
p__Firmicutes	c__Clostridia	o__Clostridiales	f__Christensenellaceae	g__	s__	15	8	4	7	9	1	9	3	10	4	9	6	4	13	1	1	0	1
p__Firmicutes	c__Clostridia	o__Clostridiales	f__Ruminococcaceae			4	1	6	3	1	4	2	14	1	2	3	3	4	0	4	2	1	5
p__Proteobacteria	c__Epsilonproteobacteria	o__Campylobacterales	f__Helicobacteraceae	g__Helicobacter		56	192	274	193	74	37	685	532	494	394	1645	875	6282	364	441	262	5732	2613
p__Firmicutes	c__Clostridia	o__Clostridiales				21	104	30	30	298	107	22	16	71	42	62	23	171	20	1	14	0	3
p__Firmicutes	c__Bacilli	o__Lactobacillales	f__Lactobacillaceae	g__Lactobacillus	s__	10	20	14	7	44	14	10	6	17	15	50	12	37	63	4	10	14	5
p__Firmicutes	c__Clostridia	o__Clostridiales	f__Ruminococcaceae	g__Ruminococcus	s__bromii	2	0	8	2	0	3	0	0	0	0	1	0	0	7	0	0	2	0
p__Firmicutes	c__Clostridia	o__Clostridiales	f__	g__	s__	13	1	3	4	0	0	3	4	2	2	5	7	0	1	5	0	5	8
p__Firmicutes	c__Clostridia	o__Clostridiales	f__Ruminococcaceae			16	9	19	9	22	13	15	15	10	5	8	9	8	8	12	8	9	14
p__Firmicutes	c__Clostridia	o__Clostridiales	f__Ruminococcaceae	g__Ruminococcus	s__	6	1	0	5	2	2	0	0	1	3	3	2	0	0	0	0	1	1
p__Actinobacteria	c__Coriobacteriia	o__Coriobacteriales	f__Coriobacteriaceae			1	1	2	0	2	2	0	0	2	1	0	1	0	0	0	0	0	1
p__Firmicutes	c__Clostridia	o__Clostridiales	f__Lachnospiraceae			10	15	9	10	4	13	9	13	4	7	11	3	4	5	15	6	6	6
p__Firmicutes	c__Bacilli	o__Bacillales	f__Paenibacillaceae	g__Paenibacillus	s__	1	0	10	1	6	0	13	1	2	1	2	8	3	0	0	0	5	1
p__Bacteroidetes	c__Bacteroidia	o__Bacteroidales	f__S24-7	g__	s__	8	4	5	4	2	4	4	12	10	7	1	1	18	0	10	5	0	4
p__Firmicutes	c__Clostridia	o__Clostridiales	f__[Mogibacteriaceae]	g__	s__	3	2	5	0	2	0	3	1	0	3	0	1	0	0	1	0	0	1
p__Proteobacteria	c__Gammaproteobacteria	o__Enterobacteriales	f__Enterobacteriaceae			1	0	0	52	19	24	1	36	24	17	101	82	55	0	1	1	0	18
p__Bacteroidetes	c__Flavobacteriia	o__Flavobacteriales	f__Flavobacteriaceae	g__Flavobacterium	s__	10	15	0	0	0	0	0	0	0	0	0	1	2	0	8	3	0	0
						10	24	13	17	38	31	12	6	10	15	8	10	57	6	2	6	4	9
p__Firmicutes	c__Clostridia	o__Clostridiales				3	7	7	13	8	12	8	7	9	7	8	7	15	8	4	13	6	12
p__Proteobacteria	c__Gammaproteobacteria	o__Enterobacteriales	f__Enterobacteriaceae			1	6	2	88	147	108	0	58	126	77	37	24	117	1	1	3	1	40
p__Firmicutes	c__Clostridia	o__Clostridiales	f__Ruminococcaceae	g__	s__	4	3	3	3	1	0	1	0	0	0	1	3	2	0	2	0	2	0
p__Firmicutes	c__Clostridia	o__Clostridiales	f__	g__	s__	1	4	3	10	1	1	2	2	4	0	8	1	1	9	1	8	0	7
p__Firmicutes	c__Clostridia	o__Clostridiales	f__Ruminococcaceae			12	10	7	8	18	8	9	4	5	9	6	7	4	4	2	1	5	8
p__Firmicutes	c__Clostridia	o__Clostridiales				2	0	1	1	0	2	2	3	1	1	1	1	2	1	1	1	1	1
p__Firmicutes	c__Clostridia	o__Clostridiales	f__Ruminococcaceae	g__Ruminococcus	s__	3	1	10	1	3	0	6	5	2	2	3	16	11	1	1	6	2	1
p__Firmicutes	c__Clostridia	o__Clostridiales	f__Dehalobacteriaceae	g__Dehalobacterium	s__	8	8	22	8	8	5	28	13	15	7	8	20	10	16	10	31	5	24
p__Firmicutes	c__Clostridia	o__Clostridiales				2	2	2	0	1	0	0	2	1	0	1	0	0	0	1	2	0	1
p__Bacteroidetes	c__Bacteroidia	o__Bacteroidales	f__S24-7	g__	s__	13	21	36	8	13	43	46	9	30	55	8	14	37	0	17	27	22	4
p__Firmicutes	c__Clostridia	o__Clostridiales	f__	g__	s__	4	1	3	0	0	0	7	0	0	1	1	0	0	0	1	0	1	0
p__Firmicutes	c__Clostridia	o__Clostridiales				11	9	16	19	11	8	13	16	15	16	21	11	37	16	10	8	12	46
p__Proteobacteria						3	2	1	0	0	3	3	3	6	303	1	5	12	75	35	1	3	2
p__Proteobacteria	c__Alphaproteobacteria	o__RF32	f__	g__	s__	12	89	21	11	35	9	15	3	28	4	6	5	5	8	1	7	5	4
p__Firmicutes	c__Clostridia	o__Clostridiales	f__Lachnospiraceae			3	0	3	0	0	0	0	5	0	1	3	0	0	0	1	0	2	2
p__Firmicutes	c__Clostridia	o__Clostridiales	f__Ruminococcaceae	g__	s__	2	6	5	6	6	8	2	1	3	0	5	2	1	4	2	2	4	1
p__Firmicutes	c__Clostridia	o__Clostridiales	f__Lachnospiraceae	g__	s__	25	28	61	38	35	20	57	55	64	20	43	33	79	42	29	41	51	39
p__Firmicutes	c__Clostridia	o__Clostridiales	f__Lachnospiraceae			8	6	22	10	8	3	12	13	2	9	11	16	5	8	6	7	5	2
p__Proteobacteria	c__Betaproteobacteria	o__Methylophilales	f__Methylophilaceae	g__Methylotenera	s__mobilis	3	6	1	2	1	1	0	0	3	0	2	0	3	0	5	1	0	2
p__Proteobacteria	c__Betaproteobacteria	o__Burkholderiales	f__Comamonadaceae			2	6	1	0	0	0	0	0	0	0	0	0	0	0	3	1	0	0
p__Firmicutes	c__Clostridia	o__Clostridiales	f__Ruminococcaceae			13	0	6	13	3	9	8	19	6	11	10	4	6	2	22	1	1	7
p__Firmicutes	c__Clostridia	o__Clostridiales	f__Lachnospiraceae	g__[Ruminococcus]	s__gnavus	12	4	4	20	10	4	10	23	12	7	15	0	0	0	13	2	1	9
p__Firmicutes	c__Clostridia	o__Clostridiales	f__Ruminococcaceae			2	2	1	1	0	2	1	1	2	0	2	2	0	1	0	1	3	2
p__Firmicutes	c__Clostridia	o__Clostridiales	f__Lachnospiraceae	g__	s__	3	0	0	1	0	0	0	0	0	0	0	0	2	0	0	0	0	0
p__Firmicutes	c__Clostridia	o__Clostridiales	f__	g__	s__	1	2	0	0	0	0	0	4	1	0	1	2	3	4	0	1	3	9
p__Firmicutes	c__Clostridia	o__Clostridiales				2	0	2	0	1	0	0	0	0	1	0	1	0	0	2	0	0	0
p__Firmicutes	c__Clostridia	o__Clostridiales				13	5	10	21	4	1	9	9	11	8	3	8	5	2	8	1	2	7
p__Proteobacteria	c__Deltaproteobacteria	o__Desulfovibrionales	f__Desulfovibrionaceae	g__Bilophila	s__	7	2	6	12	5	9	5	4	3	10	4	3	1	6	1	1	4	8
p__Bacteroidetes	c__Bacteroidia	o__Bacteroidales	f__S24-7	g__	s__	56	53	59	27	15	86	64	22	19	86	71	32	16	0	48	48	42	17
p__Firmicutes	c__Clostridia	o__Clostridiales	f__Ruminococcaceae	g__Ruminococcus	s__	1	1	2	3	8	0	1	2	2	1	1	2	0	4	1	0	0	0
p__Firmicutes	c__Clostridia	o__Clostridiales				7	1	1	3	9	2	1	2	0	0	1	6	0	1	0	0	1	2
p__Bacteroidetes	c__Bacteroidia	o__Bacteroidales	f__S24-7	g__	s__	3	0	0	0	3	3	1	7	1	4	3	10	5	0	0	0	0	1
						2	0	13	5	4	13	10	4	0	0	4	2	3	1	0	9	21	3
p__Firmicutes	c__Clostridia	o__Clostridiales	f__Lachnospiraceae	g__	s__	4	1	0	0	0	0	1	1	0	1	6	7	2	0	2	0	0	0
p__Firmicutes	c__Clostridia	o__Clostridiales	f__Ruminococcaceae	g__Ruminococcus	s__	3	3	5	2	1	11	8	3	1	7	10	5	0	0	3	0	0	0
p__Firmicutes	c__Clostridia	o__Clostridiales	f__Lachnospiraceae	g__Coprococcus	s__	3	3	16	3	0	2	7	1	2	2	4	5	7	0	3	2	2	4
p__Firmicutes	c__Clostridia	o__Clostridiales	f__Christensenellaceae	g__	s__	1	0	1	0	2	1	0	0	0	0	0	0	0	0	0	0	0	0
p__Bacteroidetes	c__Bacteroidia	o__Bacteroidales	f__Rikenellaceae	g__	s__	1	3	6	0	1	0	0	0	9	1	0	3	1	45	4	280	5	4
p__Firmicutes	c__Clostridia	o__Clostridiales	f__Dehalobacteriaceae	g__Dehalobacterium	s__	2	1	5	0	3	1	0	0	4	0	1	0	1	1	0	0	0	0
p__Firmicutes	c__Clostridia	o__Clostridiales	f__Lachnospiraceae			6	18	29	15	4	2	28	108	39	16	30	21	17	19	60	15	7	12
p__Firmicutes	c__Clostridia	o__Clostridiales	f__Christensenellaceae	g__	s__	1	0	0	0	0	1	0	0	1	0	1	1	0	0	1	0	0	0
p__Firmicutes	c__Clostridia	o__Clostridiales	f__	g__	s__	14	2	5	4	2	0	4	6	6	3	4	13	3	15	9	0	6	8
p__Firmicutes	c__Clostridia	o__Clostridiales	f__Ruminococcaceae			9	1	3	2	2	4	0	5	4	2	4	7	1	2	3	1	2	3
p__Bacteroidetes	c__Bacteroidia	o__Bacteroidales	f__Rikenellaceae	g__	s__	1	2	2	0	5	0	0	2	1	1	1	1	6	4	1	0	1	1
						18	24	25	13	107	14	15	11	95	16	17	10	21	29	3	12	4	0
p__Firmicutes	c__Clostridia	o__Clostridiales	f__Ruminococcaceae			1	0	1	1	1	0	0	0	2	0	1	1	0	1	1	1	0	3
p__Bacteroidetes	c__Bacteroidia	o__Bacteroidales	f__S24-7	g__	s__	12	0	1	1	0	11	1	2	2	23	30	30	19	0	11	0	0	2
p__Firmicutes	c__Clostridia	o__Clostridiales	f__Lachnospiraceae			8	3	1	2	0	1	1	1	1	1	3	0	0	0	3	0	0	0
p__Firmicutes	c__Clostridia	o__Clostridiales				1	1	20	0	2	5	9	0	0	2	0	0	0	0	0	0	4	0
p__Firmicutes	c__Clostridia	o__Clostridiales	f__[Mogibacteriaceae]	g__	s__	5	6	10	4	8	6	5	7	1	2	0	2	0	3	6	4	4	2
p__Bacteroidetes	c__Bacteroidia	o__Bacteroidales	f__Rikenellaceae	g__	s__	2	12	22	0	3	5	24	0	3	2	0	2	4	1	3	5	14	0
						15	5	11	6	3	24	23	6	11	16	19	29	11	12	4	2	3	3
p__Firmicutes	c__Clostridia	o__Clostridiales	f__Ruminococcaceae			12	8	14	4	5	8	8	2	4	4	4	6	1	6	6	1	2	3
p__Bacteroidetes	c__Bacteroidia	o__Bacteroidales	f__[Odoribacteraceae]	g__Butyricimonas	s__	5	10	16	17	4	21	19	43	14	12	3	3	10	3	1	17	10	8
p__Firmicutes	c__Clostridia	o__Clostridiales	f__Dehalobacteriaceae	g__Dehalobacterium	s__	6	3	9	5	9	3	7	3	4	4	4	4	2	4	0	3	1	3
p__Firmicutes	c__Clostridia	o__Clostridiales	f__Ruminococcaceae	g__Oscillospira	s__	5	3	5	3	7	1	8	3	4	1	2	3	1	5	5	4	2	6
p__Firmicutes	c__Erysipelotrichi	o__Erysipelotrichales	f__Erysipelotrichaceae			7	2	6	11	6	27	9	2	7	10	5	8	16	14	0	3	7	1
p__Bacteroidetes	c__Cytophagia	o__Cytophagales	f__Cytophagaceae	g__Spirosoma	s__	3	3	0	0	0	0	0	0	0	0	0	0	0	0	0	2	0	0
p__Tenericutes	c__Mollicutes	o__RF39	f__	g__	s__	9	14	26	6	2	5	5	5	7	10	11	14	3	58	3	3	8	6
p__Firmicutes	c__Clostridia	o__Clostridiales	f__Lachnospiraceae	g__	s__	12	6	4	1	2	3	2	3	2	6	9	1	0	0	11	0	1	1
p__Firmicutes	c__Clostridia	o__Clostridiales	f__Ruminococcaceae			2	0	0	2	2	4	1	0	0	0	0	2	1	0	0	1	0	3
p__Tenericutes	c__Mollicutes	o__RF39	f__	g__	s__	3	2	0	0	1	0	0	1	0	1	1	3	0	1	0	0	0	0
p__Firmicutes	c__Clostridia	o__Clostridiales	f__Lachnospiraceae	g__[Ruminococcus]	s__gnavus	13	2	2	3	3	7	2	4	0	4	8	2	0	0	3	0	2	6
p__Firmicutes	c__Bacilli	o__Lactobacillales	f__Lactobacillaceae	g__Lactobacillus	s__reuteri	8	2	14	10	14	32	9	6	7	22	7	3	6	1	2	3	2	7
p__Firmicutes	c__Clostridia	o__Clostridiales	f__Ruminococcaceae			4	4	6	6	6	4	4	1	5	4	2	10	2	7	4	0	4	9
p__Proteobacteria	c__Gammaproteobacteria	o__Xanthomonadales	f__Xanthomonadaceae	g__Stenotrophomonas		2	1	1	1	1	0	1	1	4	1	1	1	5	0	1	0	0	0
p__Firmicutes	c__Clostridia	o__Clostridiales	f__Dehalobacteriaceae	g__Dehalobacterium	s__	3	5	8	2	0	1	4	1	4	4	2	4	0	2	3	1	3	0
p__Proteobacteria	c__Gammaproteobacteria	o__Pseudomonadales	f__Pseudomonadaceae	g__Pseudomonas	s__	4	7	3	34	26	13	3	32	29	20	19	12	27	0	3	3	2	19
p__Firmicutes	c__Clostridia	o__Clostridiales	f__Ruminococcaceae	g__	s__	2	0	0	0	0	0	0	0	0	0	0	0	0	0	0	0	0	0
p__Firmicutes	c__Clostridia	o__Clostridiales	f__[Mogibacteriaceae]	g__	s__	5	2	15	0	1	5	9	4	11	1	6	4	1	7	1	5	5	3
p__Firmicutes	c__Clostridia	o__Clostridiales	f__Ruminococcaceae	g__	s__	5	3	2	1	1	2	1	1	2	3	0	0	1	1	2	0	0	0
p__Firmicutes	c__Bacilli	o__Bacillales	f__Staphylococcaceae	g__Staphylococcus		1	2	0	0	0	0	0	2	0	0	1	2	4	0	2	2	0	1
p__Firmicutes	c__Clostridia	o__Clostridiales	f__Ruminococcaceae			1	0	2	0	0	4	1	1	1	0	2	2	1	2	0	1	0	0
p__Bacteroidetes	c__Flavobacteriia	o__Flavobacteriales	f__Flavobacteriaceae	g__Flavobacterium	s__	1	2	0	0	0	0	0	0	0	0	0	0	0	0	0	1	0	0
p__Bacteroidetes	c__Bacteroidia	o__Bacteroidales	f__S24-7	g__	s__	3	12	50	23	11	11	59	24	9	16	3	4	8	0	0	8	48	17
p__Firmicutes	c__Clostridia	o__Clostridiales	f__Peptococcaceae	g__	s__	3	0	1	1	0	1	1	0	1	1	0	0	0	2	2	0	0	0
p__Bacteroidetes	c__Bacteroidia	o__Bacteroidales	f__S24-7	g__	s__	1	10	8	1	0	3	8	0	3	2	2	0	2	0	1	7	7	1
p__Firmicutes	c__Clostridia	o__Clostridiales	f__	g__	s__	17	48	21	37	2	40	8	9	2	6	2	20	2	2	7	12	36	32
p__Bacteroidetes	c__Bacteroidia	o__Bacteroidales	f__Bacteroidaceae	g__Bacteroides		4	8	4	2	2	2	79	29	23	7	21	7	10	18	15	115	23	2
p__Tenericutes	c__Mollicutes	o__RF39	f__	g__	s__	9	12	16	24	11	4	13	8	19	7	11	6	17	36	4	10	11	7
p__Proteobacteria	c__Gammaproteobacteria	o__Pseudomonadales	f__Pseudomonadaceae	g__Pseudomonas		4	7	18	11	16	6	14	9	8	4	4	2	12	1	4	0	9	7
p__Firmicutes	c__Clostridia	o__Clostridiales				4	5	5	1	0	4	0	0	0	0	2	5	0	12	0	0	0	0
p__Cyanobacteria	c__4C0d-2	o__YS2	f__	g__	s__	1	0	6	5	2	0	1	22	9	6	0	1	1	2	24	0	8	2
p__Firmicutes	c__Clostridia	o__Clostridiales	f__	g__	s__	7	3	5	3	10	6	3	3	8	5	15	4	6	8	1	3	5	1
p__Firmicutes	c__Clostridia	o__Clostridiales	f__Ruminococcaceae	g__Oscillospira		2	0	0	1	0	0	4	9	2	0	4	1	0	0	29	2	4	2
p__Actinobacteria	c__Actinobacteria	o__Actinomycetales	f__Corynebacteriaceae	g__Corynebacterium	s__	3	2	0	0	0	0	0	0	0	0	0	0	0	0	1	2	0	0
p__Firmicutes	c__Clostridia	o__Clostridiales	f__Lachnospiraceae			9	5	11	2	4	5	8	4	10	2	5	7	10	9	10	7	5	7
p__Bacteroidetes	c__Sphingobacteriia	o__Sphingobacteriales	f__Sphingobacteriaceae	g__Pedobacter	s__	2	3	336	3	2	1	228	1	2	1	3	3	7	0	3	1	138	0
p__Firmicutes	c__Clostridia	o__Clostridiales	f__	g__	s__	4	33	5	43	7	6	4	11	8	56	55	9	3	33	0	8	4	15
p__Firmicutes	c__Clostridia	o__Clostridiales	f__Ruminococcaceae	g__Oscillospira	s__	5	7	9	16	28	3	9	9	29	4	9	6	5	0	4	8	4	13
p__Firmicutes	c__Clostridia	o__Clostridiales	f__Christensenellaceae	g__	s__	2	0	4	0	1	0	0	0	1	0	0	1	0	0	0	0	1	3
p__Firmicutes	c__Clostridia	o__Clostridiales				7	12	13	1	12	13	4	6	8	12	14	9	4	7	30	11	3	7
p__Firmicutes	c__Clostridia	o__Clostridiales	f__Ruminococcaceae	g__Ruminococcus	s__	1	0	0	1	0	0	1	1	0	0	2	0	1	1	5	0	0	0
p__Actinobacteria	c__Actinobacteria	o__Bifidobacteriales	f__Bifidobacteriaceae	g__Bifidobacterium	s__	1	0	0	1	2	4	5	3	3	2	2	2	1	0	1	0	1	0
p__Firmicutes	c__Clostridia	o__Clostridiales	f__Ruminococcaceae	g__	s__	5	0	2	1	2	1	1	1	0	0	0	0	1	0	1	0	1	0
p__Firmicutes	c__Clostridia	o__Clostridiales	f__Ruminococcaceae	g__Butyricicoccus	s__pullicaecorum	4	9	16	11	9	18	105	73	58	82	736	83	180	224	2	0	0	0
p__Firmicutes	c__Clostridia	o__Clostridiales	f__Lachnospiraceae	g__Coprococcus	s__	12	10	10	8	3	7	4	5	3	2	3	8	3	4	6	2	4	1
p__Bacteroidetes	c__Cytophagia	o__Cytophagales	f__Cytophagaceae	g__Dyadobacter	s__	1	1	12	0	3	1	10	1	1	0	2	1	1	0	0	0	7	1
p__Firmicutes	c__Clostridia	o__Clostridiales	f__Lachnospiraceae	g__	s__	4	12	137	3	3	35	126	5	8	45	7	0	0	0	4	1	70	2
p__Firmicutes	c__Clostridia	o__Clostridiales	f__Ruminococcaceae	g__	s__	2	0	3	2	0	3	0	0	0	1	1	0	1	0	0	0	0	1
p__Firmicutes	c__Clostridia	o__Clostridiales	f__Ruminococcaceae	g__	s__	2	9	5	5	4	6	2	4	3	3	4	1	2	1	8	7	5	1
p__Bacteroidetes	c__[Saprospirae]	o__[Saprospirales]	f__Chitinophagaceae	g__	s__	7	8	0	0	4	0	0	0	5	0	0	23	13	0	4	4	0	0
p__Proteobacteria	c__Alphaproteobacteria	o__Caulobacterales	f__Caulobacteraceae			3	4	9	0	7	0	15	0	9	0	0	2	2	0	1	3	7	0
p__Proteobacteria	c__Alphaproteobacteria	o__Sphingomonadales	f__Sphingomonadaceae	g__Sphingomonas	s__	8	12	36	2	0	1	23	0	1	2	2	1	2	0	5	9	19	0
p__Bacteroidetes	c__Bacteroidia	o__Bacteroidales	f__Bacteroidaceae	g__Bacteroides	s__ovatus	6	29	20	10	14	37	27	4	19	23	11	8	52	7	4	6	13	4
p__Tenericutes	c__Mollicutes	o__RF39	f__	g__	s__	2	0	1	6	1	0	0	2	0	0	0	2	0	1	0	0	5	4
p__Firmicutes	c__Clostridia	o__Clostridiales	f__Lachnospiraceae	g__[Ruminococcus]	s__	4	6	4	4	4	12	1	3	1	4	1	1	1	4	12	5	3	2
p__Firmicutes	c__Clostridia	o__Clostridiales	f__Ruminococcaceae			1	1	1	3	1	1	1	0	0	2	3	2	3	0	6	1	2	2
p__Firmicutes	c__Clostridia	o__Clostridiales				3	1	0	0	0	0	2	0	0	0	0	0	0	0	1	0	0	0
p__Bacteroidetes	c__Bacteroidia	o__Bacteroidales	f__S24-7	g__	s__	1	0	1	1	1	0	0	2	1	1	1	0	2	0	0	0	0	0
p__Bacteroidetes	c__Bacteroidia	o__Bacteroidales	f__S24-7	g__	s__	10	5	8	2	8	8	9	2	6	9	1	13	8	0	6	3	2	2
p__Tenericutes	c__Mollicutes	o__RF39	f__	g__	s__	3	4	1	10	2	8	9	5	8	3	12	5	1	19	2	1	7	8
p__Bacteroidetes	c__Bacteroidia	o__Bacteroidales	f__Bacteroidaceae	g__Bacteroides		2	34	74	14	7	4	71	8	3	5	1	4	32	0	1	15	31	3
p__Firmicutes	c__Clostridia	o__Clostridiales	f__Ruminococcaceae			2	1	3	4	1	2	1	2	2	1	5	0	0	0	2	0	0	0
p__Firmicutes	c__Bacilli	o__Bacillales	f__Paenibacillaceae	g__Paenibacillus	s__amylolyticus	1	2	3	6	3	23	2	5	2	21	3	5	12	0	0	2	2	4
p__Proteobacteria	c__Betaproteobacteria	o__Burkholderiales	f__Burkholderiaceae	g__Burkholderia		2	0	0	0	0	0	0	1	0	0	0	0	0	0	1	1	0	1
p__Firmicutes	c__Clostridia	o__Clostridiales	f__Ruminococcaceae	g__Oscillospira	s__	1	0	6	0	0	0	13	0	0	0	0	2	0	4	0	11	0	0
p__Firmicutes	c__Clostridia	o__Clostridiales	f__Clostridiaceae	g__Clostridium	s__	1	0	0	0	1	0	0	0	0	0	0	0	0	0	0	0	0	0
p__Bacteroidetes	c__Bacteroidia	o__Bacteroidales	f__Bacteroidaceae	g__Bacteroides	s__	2	10	37	1	0	2	38	0	0	1	3	0	3	0	2	3	14	0
p__Firmicutes	c__Clostridia	o__Clostridiales				1	2	5	2	0	2	0	1	0	1	2	1	1	0	1	1	0	1
p__Cyanobacteria	c__4C0d-2	o__YS2	f__	g__	s__	4	4	26	4	1	5	6	16	5	10	56	5	5	1	3	3	6	30
p__Firmicutes	c__Clostridia	o__Clostridiales	f__Ruminococcaceae	g__Oscillospira	s__	12	7	24	14	8	24	9	5	7	8	4	8	7	1	7	2	26	6
p__Bacteroidetes	c__Bacteroidia	o__Bacteroidales	f__Bacteroidaceae	g__Bacteroides	s__	1	3	1	1	1	0	26	13	14	3	7	6	3	5	1	27	5	3
p__Firmicutes	c__Clostridia	o__Clostridiales	f__[Mogibacteriaceae]	g__	s__	3	1	1	0	0	0	1	0	0	0	0	2	1	1	0	0	0	1
p__Firmicutes	c__Clostridia	o__Clostridiales				1	2	4	5	3	0	1	0	0	1	1	0	4	3	3	7	2	1
p__Firmicutes	c__Clostridia	o__Clostridiales	f__	g__	s__	1	1	9	1	0	1	6	0	0	1	0	0	0	0	3	0	5	0
p__Firmicutes	c__Clostridia	o__Clostridiales	f__Ruminococcaceae	g__	s__	1	0	0	0	0	2	1	0	0	1	0	0	0	0	0	0	1	1
p__Firmicutes						6	1	4	2	6	5	5	2	6	4	6	1	5	11	5	3	2	3
p__Proteobacteria	c__Deltaproteobacteria	o__Desulfovibrionales	f__Desulfovibrionaceae	g__Desulfovibrio	s__	11	0	0	1	2	0	1	0	1	0	0	0	2	0	2	1	0	1
p__Firmicutes	c__Clostridia	o__Clostridiales	f__Ruminococcaceae	g__Oscillospira	s__	2	0	0	0	1	0	0	0	0	0	0	0	1	0	1	0	0	0
p__Firmicutes	c__Clostridia	o__Clostridiales	f__Ruminococcaceae	g__	s__	5	2	5	3	2	5	2	3	0	1	2	0	0	0	1	2	6	5
p__Firmicutes	c__Clostridia	o__Clostridiales	f__	g__	s__	1	0	1	0	0	2	2	0	0	1	1	0	0	0	0	0	0	0
p__Firmicutes	c__Clostridia	o__Clostridiales	f__Lachnospiraceae	g__Coprococcus	s__	3	2	2	0	2	0	22	4	3	5	4	34	3	1	7	41	6	0
p__Tenericutes	c__Mollicutes	o__RF39	f__	g__	s__	5	2	0	2	2	2	4	1	1	1	4	4	7	2	0	0	0	1
p__Firmicutes	c__Clostridia	o__Clostridiales	f__Ruminococcaceae			6	8	14	2	4	9	4	0	0	1	0	0	0	0	2	2	1	0
p__Firmicutes	c__Clostridia	o__Clostridiales	f__Clostridiaceae	g__Clostridium	s__	2	7	13	5	11	3	7	2	7	2	9	2	6	2	6	1	3	2
p__Euryarchaeota	c__Thermoplasmata	o__E2	f__[Methanomassiliicoccaceae]	g__vadinCA11	s__	2	7	14	7	6	24	5	27	13	26	0	3	105	6	30	28	28	57
p__Bacteroidetes	c__Bacteroidia	o__Bacteroidales	f__Bacteroidaceae	g__Bacteroides	s__fragilis	1	2	0	1	1	1	0	0	0	1	0	3	2	0	0	1	0	0
p__Firmicutes	c__Clostridia	o__Clostridiales	f__Ruminococcaceae			1	0	0	0	0	0	0	0	0	0	0	0	0	1	1	0	0	0
p__Proteobacteria	c__Betaproteobacteria	o__Burkholderiales	f__Oxalobacteraceae			1	0	6	24	48	8	5	13	36	14	30	13	30	0	0	0	0	7
p__Bacteroidetes	c__[Saprospirae]	o__[Saprospirales]	f__Chitinophagaceae	g__	s__	1	1	0	0	0	0	0	0	0	0	0	0	0	0	3	1	0	0
p__Tenericutes	c__Mollicutes	o__RF39	f__	g__	s__	4	0	0	2	0	0	1	0	3	0	1	0	6	1	0	0	0	0
p__Firmicutes	c__Clostridia	o__Clostridiales				1	0	0	2	1	6	0	0	1	3	1	1	0	0	0	0	0	0
p__Firmicutes	c__Clostridia	o__Clostridiales				1	9	10	4	29	3	1	0	6	1	0	0	8	0	0	1	0	0
p__Firmicutes	c__Clostridia	o__Clostridiales				3	1	2	0	2	9	1	0	0	2	0	2	3	0	0	1	1	0
p__Proteobacteria	c__Betaproteobacteria	o__Nitrosomonadales	f__	g__	s__	3	1	0	3	1	3	1	1	6	3	0	2	6	4	4	2	2	0
p__Firmicutes	c__Clostridia	o__Clostridiales	f__Ruminococcaceae	g__Oscillospira	s__	1	2	1	0	1	1	0	0	2	0	0	0	1	0	0	0	0	0
p__Proteobacteria	c__Betaproteobacteria	o__Burkholderiales	f__Burkholderiaceae			1	1	0	86	176	146	0	73	131	97	51	38	53	0	1	0	0	45
p__Firmicutes	c__Clostridia	o__Clostridiales	f__Ruminococcaceae	g__	s__	2	3	8	6	5	4	3	0	4	3	0	4	0	4	0	0	3	2
p__Firmicutes	c__Clostridia	o__Clostridiales	f__Christensenellaceae	g__	s__	3	2	2	2	0	0	3	1	0	0	5	0	1	0	0	1	0	0
p__Bacteroidetes	c__Bacteroidia	o__Bacteroidales	f__S24-7	g__	s__	2	1	12	1	0	4	13	3	4	5	0	15	13	0	1	3	4	0
p__Cyanobacteria	c__4C0d-2	o__YS2	f__	g__	s__	4	25	9	10	61	7	10	8	14	164	11	3	60	3	0	5	5	132
p__Proteobacteria	c__Gammaproteobacteria	o__Enterobacteriales	f__Enterobacteriaceae	g__Escherichia	s__coli	7	7	14	31	12	34	3	15	14	16	12	10	38	1	2	3	1	7
						2	3	3	12	8	5	0	10	4	0	5	0	7	3	3	3	5	50
p__Firmicutes	c__Clostridia	o__Clostridiales	f__	g__	s__	10	3	12	7	6	16	10	6	11	7	7	5	11	12	6	5	5	2
p__Firmicutes	c__Clostridia	o__Clostridiales				7	1	0	14	7	10	1	3	6	9	6	7	5	0	7	0	1	4
p__Firmicutes	c__Clostridia	o__Clostridiales	f__Ruminococcaceae	g__Ruminococcus	s__	1	0	0	0	0	0	0	0	0	0	0	0	0	0	0	0	0	0
p__Bacteroidetes	c__[Saprospirae]	o__[Saprospirales]	f__Chitinophagaceae	g__	s__	1	0	6	0	0	0	2	0	0	0	1	0	0	0	0	0	3	0
p__Bacteroidetes	c__Bacteroidia	o__Bacteroidales	f__Rikenellaceae	g__	s__	4	5	4	8	4	10	6	6	1	1	9	4	17	11	7	7	7	3
p__Actinobacteria	c__Coriobacteriia	o__Coriobacteriales	f__Coriobacteriaceae	g__Adlercreutzia	s__	1	0	0	1	0	0	0	0	0	0	0	1	1	0	0	0	0	0
p__Firmicutes	c__Clostridia	o__Clostridiales	f__Lachnospiraceae	g__	s__	5	0	2	3	3	0	2	4	4	2	1	2	1	0	1	0	0	1
p__Firmicutes	c__Clostridia	o__Clostridiales	f__Ruminococcaceae	g__Anaerotruncus	s__	1	6	16	4	10	8	6	5	6	5	2	3	2	6	5	4	10	6
p__Proteobacteria	c__Betaproteobacteria	o__Burkholderiales	f__Oxalobacteraceae	g__Cupriavidus	s__	7	16	2	19	45	13	1	23	45	9	3	9	9	0	9	7	0	6
p__Tenericutes	c__Mollicutes	o__RF39	f__	g__	s__	3	0	0	1	0	0	2	2	1	3	0	0	31	0	0	0	3	1
p__Proteobacteria	c__Alphaproteobacteria	o__Rhizobiales	f__Hyphomicrobiaceae	g__Devosia	s__	2	3	0	1	0	0	0	0	0	0	0	0	1	0	3	3	0	0
p__Firmicutes	c__Clostridia	o__Clostridiales	f__Ruminococcaceae	g__Oscillospira	s__	2	1	0	1	5	0	1	0	1	0	1	2	1	1	2	1	0	1
p__Firmicutes	c__Clostridia	o__Clostridiales	f__Lachnospiraceae	g__	s__	1	0	0	1	0	0	0	0	0	0	1	0	0	0	0	0	0	0
p__Firmicutes	c__Clostridia	o__Clostridiales				1	2	3	2	1	2	0	1	3	1	1	1	0	3	2	1	0	1
p__Bacteroidetes	c__Flavobacteriia	o__Flavobacteriales	f__Flavobacteriaceae	g__Flavobacterium	s__succinicans	2	5	0	0	0	0	1	0	0	0	0	0	0	0	2	4	0	1
p__Firmicutes	c__Clostridia	o__Clostridiales	f__Ruminococcaceae	g__Anaerofilum	s__	3	1	5	1	2	3	5	0	1	4	4	3	9	1	1	2	3	1
p__Firmicutes	c__Clostridia	o__Clostridiales	f__Ruminococcaceae	g__Oscillospira	s__	1	0	11	0	2	0	13	0	2	3	0	0	0	0	1	0	6	1
p__Firmicutes	c__Clostridia	o__Clostridiales	f__Christensenellaceae	g__	s__	1	3	5	4	2	1	7	9	8	2	6	3	2	2	2	1	1	0
p__Firmicutes	c__Clostridia	o__Clostridiales	f__Lachnospiraceae	g__	s__	2	0	0	3	0	0	4	2	1	0	6	3	1	0	1	0	0	0
p__Firmicutes	c__Clostridia	o__Clostridiales	f__Ruminococcaceae	g__Ruminococcus	s__	2	1	1	1	2	1	1	1	1	1	0	0	1	3	1	1	2	0
p__Firmicutes	c__Clostridia	o__Clostridiales	f__Ruminococcaceae	g__Anaerotruncus	s__	7	3	14	5	8	5	6	7	4	5	6	8	1	3	5	5	5	2
p__Firmicutes	c__Clostridia	o__Clostridiales	f__Ruminococcaceae	g__Ruminococcus	s__	1	1	2	2	1	0	1	1	1	0	3	2	2	2	2	0	3	3
p__Firmicutes	c__Clostridia	o__Clostridiales	f__Lachnospiraceae			9	0	4	2	1	2	2	3	7	4	2	6	1	6	5	1	2	3
p__Firmicutes	c__Clostridia	o__Clostridiales	f__Ruminococcaceae			3	2	0	0	1	2	0	0	0	1	0	0	1	0	0	0	0	0
p__Firmicutes	c__Clostridia	o__Clostridiales	f__Ruminococcaceae			3	2	3	6	4	2	1	1	5	4	3	0	0	7	1	2	4	4
p__Firmicutes	c__Clostridia	o__Clostridiales	f__Ruminococcaceae	g__Ruminococcus	s__	1	1	2	0	4	0	0	0	0	0	1	1	0	1	0	0	0	0
p__Firmicutes	c__Clostridia	o__Clostridiales	f__Ruminococcaceae	g__	s__	1	2	2	1	1	1	0	1	0	1	0	2	0	0	0	0	2	0
p__Proteobacteria	c__Alphaproteobacteria	o__Sphingomonadales	f__Sphingomonadaceae	g__Sphingopyxis	s__alaskensis	2	5	2	0	1	1	1	1	2	0	0	0	1	0	5	2	0	2
p__Firmicutes	c__Clostridia	o__Clostridiales	f__Ruminococcaceae	g__Ruminococcus	s__	1	0	0	0	2	1	0	0	0	0	0	0	0	0	3	0	0	0
p__Firmicutes	c__Clostridia	o__Clostridiales	f__Lachnospiraceae	g__	s__	5	2	0	6	1	2	0	0	0	0	0	3	0	3	0	1	2	0
p__Bacteroidetes	c__Flavobacteriia	o__Flavobacteriales	f__Flavobacteriaceae	g__Flavobacterium	s__succinicans	2	1	0	0	0	0	0	0	0	0	0	0	1	0	1	1	0	0
p__Actinobacteria	c__Coriobacteriia	o__Coriobacteriales	f__Coriobacteriaceae	g__Adlercreutzia	s__	2	0	0	0	1	0	0	1	0	1	0	0	1	0	0	0	0	0
p__Bacteroidetes	c__Bacteroidia	o__Bacteroidales	f__Rikenellaceae	g__AF12	s__	1	1	10	4	6	2	12	0	7	5	0	2	10	0	2	1	2	0
p__Tenericutes	c__Mollicutes	o__RF39	f__	g__	s__	6	21	34	5	15	3	11	3	1	3	8	11	119	9	8	4	73	4
p__Firmicutes	c__Erysipelotrichi	o__Erysipelotrichales	f__Erysipelotrichaceae	g__	s__	1	4	1	0	1	5	0	0	0	0	0	0	2	0	1	0	2	0
p__Firmicutes	c__Clostridia	o__Clostridiales	f__Ruminococcaceae	g__	s__	3	0	3	0	2	1	4	2	2	5	3	2	2	8	0	0	1	1
p__Verrucomicrobia	c__Verrucomicrobiae	o__Verrucomicrobiales	f__Verrucomicrobiaceae	g__Akkermansia	s__	3	9	23	29	97	5	32	16	44	29	5	6	10	102	37	11	5	1
p__Firmicutes	c__Bacilli	o__Lactobacillales	f__Streptococcaceae	g__Streptococcus	s__luteciae	5	8	14	19	11	19	11	9	37	35	13	42	4	5	3	7	17	4
p__Bacteroidetes	c__Bacteroidia	o__Bacteroidales	f__Porphyromonadaceae	g__Parabacteroides	s__distasonis	1	43	98	10	11	14	83	12	6	6	5	16	31	0	1	27	41	5
p__Firmicutes	c__Clostridia	o__Clostridiales	f__Ruminococcaceae	g__Oscillospira	s__	1	0	1	0	0	3	0	0	0	4	0	3	0	0	0	0	0	0
p__Firmicutes	c__Clostridia	o__Clostridiales	f__Ruminococcaceae			1	0	0	0	0	0	1	0	1	0	0	0	0	0	1	0	0	0
p__Bacteroidetes	c__Bacteroidia	o__Bacteroidales	f__S24-7	g__	s__	2	0	0	0	0	4	1	0	0	10	1	0	0	1	1	0	0	0
p__Bacteroidetes	c__Bacteroidia	o__Bacteroidales	f__Rikenellaceae			1	3	2	6	1	1	4	8	6	3	0	5	32	0	7	4	0	1
p__Firmicutes	c__Clostridia	o__Clostridiales	f__Ruminococcaceae	g__Ruminococcus	s__	1	0	3	3	0	0	0	2	2	0	0	2	0	1	1	4	1	3
p__Firmicutes	c__Clostridia	o__Clostridiales	f__[Mogibacteriaceae]	g__	s__	1	0	0	2	0	2	2	0	1	0	1	1	0	1	2	1	0	0
p__Bacteroidetes	c__Bacteroidia	o__Bacteroidales	f__S24-7	g__	s__	2	6	0	0	3	2	2	2	2	5	2	1	12	0	0	1	3	0
p__Proteobacteria	c__Deltaproteobacteria	o__Desulfovibrionales	f__Desulfovibrionaceae			5	6	11	11	3	5	12	4	3	1	11	17	1	2	7	4	3	2
p__Firmicutes	c__Clostridia	o__Clostridiales	f__Ruminococcaceae	g__Ruminococcus	s__	5	6	5	4	11	3	0	6	5	11	4	7	1	3	9	2	4	3
p__Firmicutes	c__Clostridia	o__Clostridiales				1	4	0	1	0	0	1	3	0	1	1	2	0	5	0	0	0	1
p__Firmicutes	c__Clostridia	o__Clostridiales				2	11	0	3	1	6	0	0	2	17	2	1	6	1	0	1	0	0
p__Firmicutes	c__Clostridia	o__Clostridiales	f__Dehalobacteriaceae	g__Dehalobacterium	s__	1	0	2	1	1	0	1	1	1	3	0	2	0	0	0	0	1	1
p__Proteobacteria	c__Betaproteobacteria	o__Burkholderiales	f__Alcaligenaceae	g__Sutterella	s__	1	2	1	1	3	4	1	5	2	1	0	4	7	0	0	0	1	1
p__Firmicutes	c__Clostridia	o__Clostridiales	f__Lachnospiraceae			3	2	3	1	11	8	1	2	4	3	1	0	2	2	2	2	8	7
p__Firmicutes	c__Clostridia	o__Clostridiales	f__Ruminococcaceae	g__Ruminococcus	s__	1	2	0	1	0	3	0	0	1	1	1	0	0	1	12	0	0	0
p__Actinobacteria	c__Coriobacteriia	o__Coriobacteriales	f__Coriobacteriaceae	g__Adlercreutzia	s__	2	1	0	2	0	1	0	2	2	2	1	1	1	0	1	1	0	1
p__Firmicutes	c__Clostridia	o__Clostridiales	f__Eubacteriaceae	g__Anaerofustis	s__	1	0	7	7	4	1	3	2	3	4	2	3	6	5	4	2	1	2
p__Firmicutes	c__Clostridia	o__Clostridiales	f__Ruminococcaceae			1	1	2	10	2	3	11	1	4	6	8	66	4	1	0	0	0	1
p__Firmicutes	c__Clostridia	o__Clostridiales	f__Ruminococcaceae			1	2	4	4	8	2	5	4	9	0	1	0	2	1	1	0	1	2
p__Tenericutes	c__Mollicutes	o__RF39	f__	g__	s__	3	3	1	3	8	3	2	0	1	3	3	15	1	1	1	0	0	0
p__Firmicutes	c__Clostridia	o__Clostridiales	f__Ruminococcaceae	g__Ruminococcus	s__	2	0	0	0	0	1	0	0	0	0	1	0	0	0	0	0	0	0
p__Firmicutes	c__Clostridia	o__Clostridiales	f__Ruminococcaceae	g__	s__	1	3	3	0	1	1	0	1	1	2	3	2	0	2	0	0	1	0
p__Firmicutes	c__Clostridia	o__Clostridiales	f__Lachnospiraceae	g__Roseburia		2	7	21	5	2	20	18	0	0	4	6	0	0	4	2	0	14	4
p__Bacteroidetes	c__Bacteroidia	o__Bacteroidales	f__S24-7	g__	s__	2	1	7	9	8	43	4	17	16	64	22	2	23	0	12	6	6	8
p__Firmicutes	c__Clostridia	o__Clostridiales	f__Ruminococcaceae	g__Ruminococcus	s__	1	2	0	0	1	0	1	0	0	1	2	1	0	1	1	0	0	1
p__Firmicutes	c__Erysipelotrichi	o__Erysipelotrichales	f__Erysipelotrichaceae	g__Clostridium	s__cocleatum	1	26	14	24	13	2	16	19	16	2	7	2	1	0	0	12	4	12
p__Firmicutes	c__Clostridia	o__Clostridiales	f__Dehalobacteriaceae	g__Dehalobacterium	s__	1	0	0	0	1	0	0	0	0	2	0	0	0	2	0	0	0	2
p__Firmicutes	c__Clostridia	o__Clostridiales				1	0	0	0	0	0	0	1	2	0	1	0	0	0	0	0	0	0
p__Firmicutes	c__Clostridia	o__Clostridiales	f__Ruminococcaceae			2	2	3	0	0	2	2	1	1	0	2	0	0	2	2	0	0	1
p__Firmicutes	c__Clostridia	o__Clostridiales	f__Ruminococcaceae	g__Ruminococcus	s__	1	1	0	0	0	0	0	0	0	0	0	3	0	0	0	0	0	0
p__Firmicutes	c__Clostridia	o__Clostridiales	f__Ruminococcaceae			1	2	4	4	1	9	2	3	5	3	1	3	3	3	5	4	1	3
p__Firmicutes	c__Clostridia	o__Clostridiales	f__Ruminococcaceae			2	2	1	2	4	2	0	1	1	1	3	2	2	5	1	0	2	2
p__Tenericutes	c__Mollicutes	o__RF39	f__	g__	s__	1	12	0	1	9	1	0	0	2	3	1	0	1	0	1	2	1	6
p__Bacteroidetes	c__Bacteroidia	o__Bacteroidales	f__S24-7	g__	s__	1	6	4	0	0	0	4	0	0	0	0	6	19	0	0	3	1	0
p__Bacteroidetes	c__Bacteroidia	o__Bacteroidales	f__S24-7	g__	s__	1	3	1	0	0	0	5	0	0	0	0	0	0	0	1	3	1	0
p__Firmicutes	c__Clostridia	o__Clostridiales	f__	g__	s__	1	0	0	1	0	0	0	1	0	1	0	0	1	3	6	1	0	0
p__Bacteroidetes	c__Bacteroidia	o__Bacteroidales	f__S24-7	g__	s__	1	7	7	4	3	4	14	5	3	2	4	1	18	0	0	3	5	2
p__Firmicutes	c__Clostridia	o__Clostridiales	f__Lachnospiraceae	g__	s__	1	0	1	9	0	1	4	4	2	0	0	1	3	0	0	1	4	4
p__Firmicutes	c__Clostridia	o__Clostridiales	f__Ruminococcaceae	g__Oscillospira	s__	2	7	8	0	3	6	6	1	6	3	5	3	3	2	1	2	3	1
p__Firmicutes	c__Clostridia	o__Clostridiales	f__Ruminococcaceae			1	1	1	2	1	2	3	0	0	1	2	0	1	0	0	0	3	3
p__Firmicutes	c__Clostridia	o__Clostridiales	f__Ruminococcaceae			1	0	0	0	0	0	0	0	0	0	0	1	1	1	0	0	0	0
p__Firmicutes	c__Bacilli	o__Lactobacillales	f__Streptococcaceae	g__Lactococcus	s__	1	1	0	0	1	1	0	1	0	0	1	0	0	0	0	1	0	0
p__Firmicutes	c__Clostridia	o__Clostridiales	f__Christensenellaceae	g__	s__	1	3	2	0	0	1	0	0	0	0	0	1	0	1	0	1	1	1
p__Firmicutes	c__Clostridia	o__Clostridiales	f__Peptostreptococcaceae	g__	s__	1	2	2	0	0	0	2	1	1	1	1	0	0	1	0	0	0	0
p__Firmicutes	c__Clostridia	o__Clostridiales	f__Clostridiaceae	g__Clostridium	s__	1	1	0	1	0	0	2	0	0	0	5	2	0	0	0	1	0	0
p__Firmicutes	c__Clostridia	o__Clostridiales	f__Ruminococcaceae	g__Ruminococcus	s__	1	1	3	0	1	3	1	0	1	0	2	0	0	0	0	0	1	1
p__Firmicutes	c__Clostridia	o__Clostridiales	f__Ruminococcaceae	g__	s__	1	0	2	0	0	0	0	2	0	0	0	0	0	0	0	0	0	0
p__Firmicutes	c__Clostridia	o__Clostridiales	f__Ruminococcaceae			1	1	0	2	0	0	0	0	0	1	1	2	0	0	0	0	0	2
p__Firmicutes	c__Clostridia	o__Clostridiales	f__Lachnospiraceae	g__Blautia	s__	2	1	3	3	1	4	3	0	2	3	2	2	1	5	5	0	2	1
p__Firmicutes	c__Clostridia	o__Clostridiales	f__Ruminococcaceae	g__Anaerotruncus	s__	3	3	3	1	3	22	0	1	0	2	4	0	1	3	3	1	6	1
p__Firmicutes	c__Clostridia	o__Clostridiales	f__Ruminococcaceae	g__	s__	2	0	0	2	0	0	1	0	0	0	0	0	0	1	1	0	0	1
p__Firmicutes	c__Clostridia	o__Clostridiales	f__Ruminococcaceae	g__Oscillospira	s__	1	0	3	0	3	1	0	0	1	1	0	2	1	2	2	0	0	1
p__Firmicutes	c__Clostridia	o__Clostridiales	f__	g__	s__	2	3	2	6	1	10	6	1	3	1	3	0	10	0	1	3	4	4
p__Bacteroidetes	c__Bacteroidia	o__Bacteroidales	f__S24-7	g__	s__	1	1	3	0	0	11	1	0	0	6	3	3	5	0	2	0	1	0
p__Firmicutes	c__Bacilli	o__Turicibacterales	f__Turicibacteraceae	g__Turicibacter	s__	1	5	9	2	3	3	1	4	9	1	2	6	3	2	2	3	4	0
p__Firmicutes	c__Clostridia	o__Clostridiales	f__Lachnospiraceae			1	1	2	12	1	30	0	0	0	4	7	1	1	0	1	0	5	1
p__Actinobacteria	c__Actinobacteria	o__Actinomycetales	f__Nocardiaceae	g__Rhodococcus	s__fascians	1	0	2	4	8	3	1	7	2	5	7	2	6	0	0	0	0	0
p__Proteobacteria	c__Alphaproteobacteria	o__Rhizobiales	f__Methylobacteriaceae	g__Methylobacterium	s__	1	9	0	1	0	0	0	0	1	0	2	1	0	0	2	4	0	4
p__Firmicutes	c__Clostridia	o__Clostridiales	f__	g__	s__	1	0	0	0	0	0	0	0	0	0	3	0	0	0	4	0	0	0
p__Bacteroidetes	c__Bacteroidia	o__Bacteroidales	f__S24-7	g__	s__	1	2	7	1	0	1	3	1	2	5	0	1	7	0	2	4	1	1
p__Bacteroidetes	c__Bacteroidia	o__Bacteroidales	f__Porphyromonadaceae	g__Parabacteroides	s__	1	6	32	2	6	13	32	1	3	19	1	1	11	0	3	4	14	1
p__Proteobacteria	c__Alphaproteobacteria	o__RF32	f__	g__	s__	1	5	2	9	6	7	1	1	4	2	4	2	8	4	1	1	0	0
p__Firmicutes	c__Clostridia	o__Clostridiales	f__Ruminococcaceae			1	5	4	5	3	7	6	5	5	5	10	6	11	6	7	2	1	8
p__Firmicutes	c__Clostridia	o__Clostridiales	f__Dehalobacteriaceae	g__Dehalobacterium	s__	0	3	3	0	1	0	0	3	2	1	0	0	2	0	1	0	0	0
p__Firmicutes	c__Bacilli	o__Turicibacterales	f__Turicibacteraceae	g__Turicibacter	s__	0	142	42	29	13	99	44	42	10	78	118	0	0	0	0	76	21	11
p__Firmicutes	c__Clostridia	o__Clostridiales	f__Christensenellaceae	g__	s__	0	6	2	4	9	1	3	0	1	3	7	3	0	1	1	1	1	3
p__Firmicutes	c__Clostridia	o__Clostridiales	f__Lachnospiraceae			0	4	7	0	0	1	9	0	0	3	1	0	0	0	2	2	8	0
p__Bacteroidetes	c__Bacteroidia	o__Bacteroidales	f__Rikenellaceae	g__Rikenella	s__	0	1	18	11	9	3	24	2	7	1	4	0	10	3	4	8	24	1
p__Tenericutes	c__Mollicutes	o__RF39	f__	g__	s__	0	2	0	1	0	0	0	0	0	1	0	1	0	0	0	0	0	0
p__Bacteroidetes	c__Bacteroidia	o__Bacteroidales	f__Rikenellaceae	g__	s__	0	3	18	1	0	1	20	0	1	1	0	0	3	0	0	6	5	0
p__Firmicutes	c__Clostridia	o__Clostridiales	f__Ruminococcaceae			0	2	0	1	2	2	0	1	3	1	0	0	0	6	4	0	1	1
p__Firmicutes	c__Clostridia	o__Clostridiales	f__Ruminococcaceae			0	1	0	1	1	0	0	0	0	3	1	0	1	1	0	0	2	1
p__Firmicutes	c__Clostridia	o__Clostridiales	f__Ruminococcaceae			0	2	4	0	0	0	14	4	3	4	15	18	3	7	0	0	0	0
p__Bacteroidetes	c__Bacteroidia	o__Bacteroidales	f__[Odoribacteraceae]	g__Odoribacter	s__	0	1	18	0	4	0	20	1	5	2	1	0	4	0	0	3	5	0
p__Bacteroidetes	c__Cytophagia	o__Cytophagales	f__Cytophagaceae	g__Dyadobacter	s__	0	2	1	0	0	0	2	1	0	0	0	0	0	0	0	1	1	0
p__Firmicutes	c__Clostridia	o__Clostridiales	f__Ruminococcaceae	g__	s__	0	3	0	1	0	1	2	0	1	2	1	3	0	0	0	0	4	1
p__Firmicutes	c__Clostridia	o__Clostridiales	f__Ruminococcaceae	g__	s__	0	2	2	2	0	2	7	1	3	4	2	3	0	0	0	0	1	0
p__Proteobacteria	c__Epsilonproteobacteria	o__Campylobacterales	f__Helicobacteraceae	g__Flexispira	s__	0	4	4	0	9	16	9	0	7	15	1	1	1	0	0	1	5	0
p__Firmicutes	c__Clostridia	o__Clostridiales	f__Clostridiaceae	g__Clostridium	s__	0	2	3	1	1	2	3	7	1	2	3	4	1	3	1	1	3	1
p__Verrucomicrobia	c__Opitutae	o__[Cerasicoccales]	f__[Cerasicoccaceae]	g__	s__	0	3	0	7	3	1	1	0	0	1	1	0	0	0	0	0	0	0
p__Bacteroidetes	c__Bacteroidia	o__Bacteroidales	f__S24-7	g__	s__	0	2	8	0	0	0	10	0	0	0	0	2	5	0	0	5	2	0
p__Firmicutes	c__Clostridia	o__Clostridiales	f__Dehalobacteriaceae	g__Dehalobacterium	s__	0	1	0	0	0	0	2	1	0	0	1	0	0	0	0	0	0	1
						0	8	0	5	0	5	2	3	0	1	1	0	6	1	2	0	7	2
p__Firmicutes	c__Clostridia	o__Clostridiales	f__Dehalobacteriaceae	g__	s__	0	2	1	2	2	1	1	1	1	2	0	1	2	4	1	1	2	4
p__Firmicutes	c__Clostridia	o__Clostridiales	f__	g__	s__	0	1	2	0	1	0	1	0	0	1	0	1	1	3	0	0	0	0
p__Bacteroidetes	c__Bacteroidia	o__Bacteroidales	f__Prevotellaceae	g__Prevotella	s__	0	15	23	15	11	4	23	13	23	9	1	6	7	1	0	7	7	5
p__Bacteroidetes	c__Sphingobacteriia	o__Sphingobacteriales	f__Sphingobacteriaceae	g__Sphingobacterium	s__multivorum	0	4	2	22	13	7	1	21	7	14	47	57	45	0	1	0	1	9
p__Firmicutes	c__Clostridia	o__Clostridiales	f__Lachnospiraceae			0	10	26	2	6	0	38	5	7	0	17	2	1	1	0	5	15	1
p__Firmicutes	c__Clostridia	o__Clostridiales	f__Christensenellaceae			0	1	0	1	1	1	1	0	0	0	2	0	0	0	0	0	0	0
p__Actinobacteria	c__Actinobacteria	o__Actinomycetales	f__Microbacteriaceae			0	3	5	170	259	223	4	137	200	183	103	48	80	1	1	0	2	59
p__Bacteroidetes	c__Bacteroidia	o__Bacteroidales	f__S24-7	g__	s__	0	8	10	23	13	2	11	26	13	3	6	0	36	0	0	1	7	21
p__Bacteroidetes	c__Bacteroidia	o__Bacteroidales	f__S24-7	g__	s__	0	12	11	0	1	5	12	0	1	6	3	2	10	0	0	21	8	1
						0	1	0	1	1	0	0	0	3	0	3	0	1	1	0	0	1	0
p__Verrucomicrobia	c__Opitutae	o__[Cerasicoccales]	f__[Cerasicoccaceae]	g__	s__	0	1	8	0	3	0	0	1	0	0	0	1	2	0	0	0	1	0
p__Euryarchaeota	c__Methanomicrobia	o__Methanomicrobiales	f__Methanocorpusculaceae	g__	s__	0	5	8	174	232	5	184	33	873	5	347	602	249	717	2	629	963	413
p__Bacteroidetes	c__Bacteroidia	o__Bacteroidales	f__Rikenellaceae	g__	s__	0	1	4	1	2	1	2	0	0	1	0	0	2	0	0	2	2	0
p__Tenericutes	c__Mollicutes	o__Anaeroplasmatales	f__Anaeroplasmataceae	g__Anaeroplasma	s__	0	2	0	0	0	1	0	0	0	0	0	0	0	0	0	0	0	0
p__Firmicutes	c__Clostridia	o__Clostridiales	f__Dehalobacteriaceae	g__Dehalobacterium	s__	0	3	6	5	6	6	1	0	2	2	1	0	2	1	2	0	0	0
p__Bacteroidetes	c__Bacteroidia	o__Bacteroidales	f__S24-7	g__	s__	0	10	2	4	9	31	5	6	11	24	1	21	7	0	3	2	0	3
p__Firmicutes	c__Clostridia	o__Clostridiales	f__Ruminococcaceae			0	1	3	0	1	1	2	1	0	1	0	0	0	1	0	0	0	0
p__Proteobacteria	c__Alphaproteobacteria	o__Rhizobiales	f__Hyphomicrobiaceae	g__Rhodoplanes	s__	0	1	7	0	1	1	2	2	4	0	1	0	1	0	0	0	1	1
p__Proteobacteria	c__Alphaproteobacteria	o__RF32	f__	g__	s__	0	2	3	1	4	22	1	0	3	1	2	5	63	0	0	0	2	0
p__Firmicutes	c__Clostridia	o__Clostridiales	f__	g__	s__	0	1	1	0	0	0	0	0	0	0	0	0	0	6	0	0	0	0
p__Bacteroidetes	c__Bacteroidia	o__Bacteroidales	f__S24-7	g__	s__	0	4	11	1	0	14	17	2	2	14	7	0	3	0	5	6	8	1
p__Firmicutes	c__Clostridia	o__Clostridiales				0	2	1	0	0	1	0	0	0	0	5	1	0	0	0	0	1	1
p__Firmicutes	c__Clostridia	o__Clostridiales	f__Lachnospiraceae	g__	s__	0	1	4	1	2	2	2	0	0	0	2	0	0	0	2	0	0	0
p__Firmicutes	c__Clostridia	o__Clostridiales	f__Christensenellaceae	g__	s__	0	3	3	2	1	1	3	3	2	3	2	1	2	0	3	0	2	1
p__Firmicutes	c__Clostridia	o__Clostridiales				0	2	1	0	0	0	1	0	0	1	2	0	1	0	0	0	0	0
p__Actinobacteria	c__Coriobacteriia	o__Coriobacteriales	f__Coriobacteriaceae	g__	s__	0	1	0	0	0	0	1	1	0	0	0	2	0	0	0	0	0	0
p__Firmicutes	c__Clostridia	o__Clostridiales	f__Ruminococcaceae	g__Ruminococcus		0	2	1	0	3	2	0	0	0	0	0	0	0	1	0	1	0	0
p__Bacteroidetes	c__Bacteroidia	o__Bacteroidales	f__S24-7	g__	s__	0	5	13	1	1	6	2	2	3	3	3	0	17	0	0	2	4	0
p__Firmicutes	c__Clostridia	o__Clostridiales	f__	g__	s__	0	1	7	1	1	0	7	0	1	0	0	0	0	0	0	1	1	0
p__Firmicutes	c__Clostridia	o__Clostridiales	f__Ruminococcaceae			0	1	0	0	2	3	1	3	1	0	2	0	2	1	0	0	0	0
p__Firmicutes	c__Clostridia	o__Clostridiales	f__Christensenellaceae	g__	s__	0	2	0	0	1	1	0	0	2	0	0	4	0	0	0	0	0	0
						0	2	6	9	5	11	2	4	0	2	2	0	1	7	2	1	1	8
p__Firmicutes	c__Clostridia	o__Clostridiales	f__[Mogibacteriaceae]	g__	s__	0	1	0	0	0	0	1	1	0	1	0	1	0	1	0	1	0	0
p__Firmicutes	c__Clostridia	o__Clostridiales				0	2	0	1	1	0	0	0	0	0	0	1	0	0	0	2	1	1
p__Firmicutes	c__Clostridia	o__Clostridiales	f__	g__	s__	0	4	1	0	0	0	1	0	0	0	0	0	0	0	0	0	2	0
p__Tenericutes	c__Mollicutes	o__RF39	f__	g__	s__	0	2	4	0	2	1	6	1	0	0	0	0	0	0	0	2	1	0
p__Firmicutes	c__Clostridia	o__Clostridiales	f__Ruminococcaceae			0	2	0	1	0	0	0	0	0	0	1	0	0	0	0	1	0	0
p__Firmicutes	c__Clostridia	o__Clostridiales	f__Lachnospiraceae	g__[Ruminococcus]		0	1	2	1	2	2	2	3	1	2	2	0	3	1	1	20	4	1
p__Cyanobacteria	c__4C0d-2	o__YS2	f__	g__	s__	0	4	0	2	0	1	2	3	10	3	3	1	2	0	7	2	5	4
p__Firmicutes	c__Clostridia	o__Clostridiales				0	1	5	4	2	6	3	2	4	3	1	4	1	1	2	0	2	0
p__Bacteroidetes	c__Bacteroidia	o__Bacteroidales	f__Porphyromonadaceae	g__Parabacteroides	s__distasonis	0	3	10	1	0	3	10	3	0	1	1	1	6	0	0	3	3	0
p__Bacteroidetes	c__Bacteroidia	o__Bacteroidales	f__Rikenellaceae	g__AF12	s__	0	1	3	2	1	2	3	2	1	2	1	0	1	0	1	2	1	4
p__Bacteroidetes	c__Bacteroidia	o__Bacteroidales	f__Bacteroidaceae	g__Bacteroides	s__plebeius	0	1	0	0	0	0	3	1	1	1	0	0	0	0	1	4	2	0
p__Firmicutes	c__Clostridia	o__Clostridiales	f__[Mogibacteriaceae]	g__	s__	0	1	2	2	0	0	2	0	1	0	0	0	0	0	0	0	0	0
p__Tenericutes	c__Mollicutes	o__RF39	f__	g__	s__	0	4	0	0	0	1	0	0	0	0	0	0	0	0	0	1	0	0
						0	1	0	0	0	0	0	0	0	0	0	0	0	0	0	1	0	0
p__Firmicutes	c__Clostridia	o__Clostridiales	f__Lachnospiraceae	g__Coprococcus	s__	0	2	6	1	0	0	0	0	4	4	3	6	3	14	2	2	17	1
p__Firmicutes	c__Clostridia	o__Clostridiales				0	2	1	0	0	1	0	0	0	0	1	0	0	0	1	1	2	0
p__Tenericutes	c__Mollicutes	o__RF39	f__	g__	s__	0	1	0	13	1	5	2	1	2	2	1	31	5	7	0	2	2	2
p__Actinobacteria	c__Acidimicrobiia	o__Acidimicrobiales	f__	g__	s__	0	2	1	0	0	0	0	0	0	0	1	0	1	0	0	0	0	0
p__Tenericutes	c__Mollicutes	o__RF39	f__	g__	s__	0	1	0	2	0	0	0	0	0	0	0	0	0	3	0	0	1	4
p__Proteobacteria	c__Deltaproteobacteria	o__Desulfovibrionales	f__Desulfovibrionaceae	g__	s__	0	2	2	0	0	1	6	2	2	4	4	6	1	2	2	2	5	5
p__Cyanobacteria	c__4C0d-2	o__YS2	f__	g__	s__	0	1	19	0	0	2	1	0	0	0	1	0	0	1	0	0	2	0
p__Firmicutes	c__Clostridia	o__Clostridiales				0	1	2	0	0	0	0	0	1	0	0	0	8	0	0	1	2	0
p__Firmicutes	c__Clostridia	o__Clostridiales	f__Ruminococcaceae	g__Oscillospira	s__	0	1	5	3	2	4	5	2	1	0	0	3	2	4	6	0	1	3
p__Proteobacteria	c__Alphaproteobacteria	o__Rickettsiales	f__mitochondria			0	1	0	0	0	0	0	0	0	0	0	0	0	0	0	1	0	0
p__Firmicutes	c__Clostridia	o__Clostridiales	f__	g__	s__	0	1	1	0	0	0	0	0	0	0	1	0	0	0	0	0	0	0
p__Bacteroidetes	c__Bacteroidia	o__Bacteroidales	f__Rikenellaceae	g__	s__	0	2	21	0	1	1	17	0	2	3	0	0	1	0	0	1	6	0
p__Bacteroidetes	c__Bacteroidia	o__Bacteroidales	f__Rikenellaceae	g__	s__	0	2	2	0	2	0	3	1	1	3	0	1	3	0	0	0	1	1
p__Tenericutes	c__Mollicutes	o__RF39	f__	g__	s__	0	1	0	0	2	4	0	0	0	0	0	0	1	0	0	0	0	3
p__Firmicutes	c__Clostridia	o__Clostridiales	f__Clostridiaceae	g__Clostridium	s__	0	1	1	5	2	0	1	2	2	0	3	0	1	1	4	1	2	0
p__Firmicutes	c__Bacilli	o__Bacillales	f__Paenibacillaceae	g__Paenibacillus	s__	0	1	0	8	5	4	0	5	8	4	2	1	5	0	0	0	0	3
p__Firmicutes	c__Clostridia	o__Clostridiales	f__Ruminococcaceae	g__Ruminococcus	s__	0	1	0	0	5	2	0	0	3	0	1	0	1	2	1	0	0	0
p__Proteobacteria	c__Betaproteobacteria	o__Burkholderiales	f__Alcaligenaceae	g__Achromobacter	s__	0	1	0	25	3	3	0	9	2	1	0	2	4	0	0	0	0	6
p__Firmicutes	c__Clostridia	o__Clostridiales	f__Lachnospiraceae			0	1	1	0	0	3	2	0	0	1	0	0	0	0	4	0	0	0
p__Firmicutes	c__Clostridia	o__Clostridiales	f__Lachnospiraceae	g__	s__	0	1	0	0	0	0	0	0	0	0	0	0	0	3	0	0	0	0
p__Firmicutes	c__Bacilli	o__Bacillales	f__Paenibacillaceae	g__Paenibacillus		0	1	6	1	2	10	4	4	4	5	4	1	2	0	0	0	3	3
p__Firmicutes	c__Bacilli	o__Bacillales	f__Paenibacillaceae	g__Paenibacillus	s__	0	1	0	0	3	1	1	1	3	1	0	1	1	0	2	0	3	0
p__Firmicutes	c__Clostridia	o__Clostridiales	f__	g__	s__	0	2	0	0	0	0	0	0	0	0	0	0	0	0	0	0	0	0
p__Firmicutes	c__Clostridia	o__Clostridiales	f__Christensenellaceae	g__	s__	0	1	3	4	1	1	1	1	1	0	2	0	2	2	3	0	1	1
p__Bacteroidetes	c__[Saprospirae]	o__[Saprospirales]	f__Saprospiraceae	g__	s__	0	0	11	0	0	0	4	0	0	0	1	0	0	0	0	0	7	0
p__Actinobacteria	c__Acidimicrobiia	o__Acidimicrobiales	f__C111	g__	s__	0	0	4	4	0	0	2	2	0	0	0	0	0	0	0	0	2	0
p__Acidobacteria	c__[Chloracidobacteria]	o__RB41	f__Ellin6075	g__	s__	0	0	5	0	0	0	7	1	0	0	0	1	0	0	0	0	1	0
p__Firmicutes	c__Bacilli	o__Bacillales	f__Bacillaceae	g__Bacillus	s__flexus	0	0	15	10	4	4	11	2	10	3	5	2	4	0	0	0	1	4
p__Firmicutes	c__Bacilli	o__Bacillales				0	0	24	12	17	17	22	12	13	7	17	8	6	0	0	0	10	8
p__Proteobacteria	c__Deltaproteobacteria	o__Syntrophobacterales	f__Syntrophobacteraceae	g__	s__	0	0	22	1	1	0	18	0	0	0	0	0	0	0	0	0	19	0
p__Actinobacteria	c__Acidimicrobiia	o__Acidimicrobiales	f__Iamiaceae	g__Iamia	s__	0	0	11	0	1	0	4	0	0	0	0	1	0	0	0	0	7	0
p__Verrucomicrobia	c__[Spartobacteria]	o__[Chthoniobacterales]	f__[Chthoniobacteraceae]	g__Candidatus Xiphinematobacter	s__	0	0	16	6	10	2	17	7	7	5	2	0	3	0	0	0	5	5
p__Firmicutes	c__Bacilli	o__Bacillales	f__	g__	s__	0	0	2	0	1	0	0	0	1	0	1	0	0	0	0	0	0	0
p__Proteobacteria	c__Alphaproteobacteria	o__Rhizobiales	f__Hyphomicrobiaceae	g__Hyphomicrobium	s__	0	0	1	4	10	5	0	0	11	2	4	2	0	0	0	0	1	0
p__Acidobacteria	c__[Chloracidobacteria]	o__RB41	f__	g__	s__	0	0	39	0	0	0	22	0	0	0	1	0	0	0	0	0	13	0
p__Proteobacteria	c__Alphaproteobacteria	o__Rhizobiales	f__Hyphomicrobiaceae			0	0	25	8	8	5	26	2	3	1	1	3	2	0	0	0	11	3
p__Nitrospirae	c__Nitrospira	o__Nitrospirales	f__Nitrospiraceae	g__Nitrospira	s__	0	0	27	2	4	0	25	1	1	0	0	1	0	0	0	0	12	1
p__Proteobacteria	c__Alphaproteobacteria	o__Rhizobiales	f__Rhodobiaceae	g__Afifella	s__	0	0	9	0	0	0	2	0	0	0	0	0	0	0	0	0	2	0
p__Gemmatimonadetes	c__Gemmatimonadetes	o__N1423WL	f__	g__	s__	0	0	7	0	0	0	8	1	0	0	0	0	0	0	0	0	6	0
p__Proteobacteria	c__Deltaproteobacteria	o__Desulfovibrionales	f__Desulfovibrionaceae	g__Bilophila	s__	0	0	9	0	0	0	9	0	0	1	0	0	0	0	0	1	2	0
p__Acidobacteria	c__Sva0725	o__Sva0725	f__	g__	s__	0	0	7	0	0	0	12	0	0	0	0	0	0	0	0	0	2	0
p__Proteobacteria	c__Alphaproteobacteria	o__Caulobacterales	f__Caulobacteraceae	g__Asticcacaulis		0	0	1	1	33	5	0	1	20	1	3	6	10	0	0	0	0	1
p__Firmicutes	c__Clostridia	o__Clostridiales	f__Ruminococcaceae	g__Anaerotruncus	s__	0	0	3	0	0	0	0	0	0	0	0	0	0	0	1	0	1	0
p__Actinobacteria	c__Actinobacteria	o__Actinomycetales	f__Promicromonosporaceae	g__Promicromonospora	s__	0	0	7	0	0	0	6	0	0	0	0	0	0	0	0	0	6	0
p__Acidobacteria	c__Acidobacteria-5	o__	f__	g__	s__	0	0	11	2	0	0	8	0	0	0	0	0	0	0	0	0	2	0
p__Nitrospirae	c__Nitrospira	o__Nitrospirales	f__0319-6A21	g__	s__	0	0	5	0	0	0	2	0	0	0	2	0	1	0	0	0	2	1
p__Actinobacteria	c__Actinobacteria	o__Actinomycetales	f__Micrococcaceae			0	0	96	19	46	16	67	22	36	13	17	5	11	0	1	0	48	13
p__Proteobacteria	c__Deltaproteobacteria	o__Syntrophobacterales	f__Syntrophobacteraceae	g__	s__	0	0	14	3	2	1	16	3	0	0	1	0	1	0	0	0	11	1
p__Nitrospirae	c__Nitrospira	o__Nitrospirales	f__Nitrospiraceae	g__Nitrospira	s__	0	0	35	6	0	0	44	1	4	0	3	0	1	0	1	0	17	2
p__Bacteroidetes	c__Sphingobacteriia	o__Sphingobacteriales	f__Sphingobacteriaceae	g__	s__	0	0	32	1	0	0	20	0	0	0	3	0	0	0	0	0	9	0
p__Actinobacteria	c__Actinobacteria	o__Actinomycetales	f__Streptomycetaceae			0	0	54	5	2	3	35	4	7	3	9	2	1	0	0	0	23	1
p__Chloroflexi	c__Ellin6529	o__	f__	g__	s__	0	0	8	2	4	3	7	1	1	2	3	0	1	0	0	0	2	1
p__Actinobacteria	c__Thermoleophilia	o__Gaiellales	f__Gaiellaceae	g__	s__	0	0	10	6	2	7	8	5	3	0	5	0	7	0	0	0	6	1
p__Acidobacteria	c__[Chloracidobacteria]	o__RB41	f__Ellin6075	g__	s__	0	0	19	1	1	0	14	1	1	0	0	0	0	0	0	0	8	0
p__Crenarchaeota	c__Thaumarchaeota	o__Nitrososphaerales	f__Nitrososphaeraceae	g__Candidatus Nitrososphaera	s__SCA1170	0	0	8	0	0	0	1	1	3	0	0	0	0	0	0	0	2	0
p__Actinobacteria	c__Actinobacteria	o__Actinomycetales	f__Microbacteriaceae			0	0	3	1	12	9	1	9	17	4	4	2	4	0	0	0	1	3
p__Firmicutes	c__Clostridia	o__Clostridiales	f__Clostridiaceae	g__Clostridium		0	0	10	3	2	0	5	1	1	1	1	2	0	0	0	0	2	0
p__Bacteroidetes	c__[Saprospirae]	o__[Saprospirales]	f__Chitinophagaceae	g__	s__	0	0	3	0	0	0	6	0	0	0	0	0	0	0	0	0	0	0
p__Firmicutes	c__Clostridia	o__Clostridiales	f__Clostridiaceae			0	0	2	1	2	1	2	0	0	0	1	1	0	0	0	0	1	1
p__Actinobacteria	c__Acidimicrobiia	o__Acidimicrobiales	f__	g__	s__	0	0	19	2	0	0	18	1	0	1	0	0	0	0	0	0	8	0
p__Actinobacteria	c__Actinobacteria	o__Actinomycetales	f__Mycobacteriaceae	g__Mycobacterium	s__	0	0	5	1	1	0	2	1	0	0	0	0	0	0	0	0	1	1
p__Proteobacteria	c__Gammaproteobacteria	o__Xanthomonadales	f__Sinobacteraceae	g__Steroidobacter	s__	0	0	1	0	0	0	3	0	0	0	0	0	0	0	0	0	4	0
p__Bacteroidetes	c__Sphingobacteriia	o__Sphingobacteriales	f__Sphingobacteriaceae	g__Pedobacter	s__	0	0	29	2	3	13	27	0	4	9	10	37	49	0	0	0	15	2
p__Actinobacteria	c__Actinobacteria	o__Actinomycetales	f__Streptosporangiaceae	g__Nonomuraea	s__	0	0	5	1	0	0	3	0	0	0	0	0	0	0	0	0	1	0
p__Nitrospirae	c__Nitrospira	o__Nitrospirales	f__Nitrospiraceae	g__	s__	0	0	6	0	0	0	3	0	0	0	0	0	0	0	0	0	1	0
p__Proteobacteria	c__Alphaproteobacteria	o__Sphingomonadales	f__Sphingomonadaceae	g__Kaistobacter	s__	0	0	8	0	0	0	16	0	1	1	1	0	0	0	0	0	11	1
p__Actinobacteria	c__Acidimicrobiia	o__Acidimicrobiales	f__EB1017	g__	s__	0	0	1	1	0	0	3	0	2	0	0	0	1	0	0	0	0	0
p__Actinobacteria	c__Acidimicrobiia	o__Acidimicrobiales	f__	g__	s__	0	0	2	0	0	0	2	0	2	0	0	0	0	0	0	0	2	0
p__Chloroflexi	c__Ellin6529	o__	f__	g__	s__	0	0	2	0	4	0	5	4	1	3	1	0	0	0	0	0	3	0
p__Actinobacteria	c__MB-A2-108	o__0319-7L14	f__	g__	s__	0	0	6	3	2	2	3	5	9	2	1	1	4	0	0	0	9	2
p__Actinobacteria	c__Actinobacteria	o__Actinomycetales	f__Intrasporangiaceae	g__Phycicoccus	s__	0	0	13	0	4	1	19	3	6	2	0	0	0	0	0	0	13	3
p__Firmicutes	c__Clostridia	o__Clostridiales	f__Ruminococcaceae	g__Oscillospira	s__	0	0	4	2	3	4	2	3	4	2	7	2	0	3	6	2	1	3
p__Firmicutes	c__Bacilli	o__Bacillales	f__Paenibacillaceae	g__Paenibacillus	s__	0	0	4	2	0	1	7	0	3	1	0	0	0	0	0	0	3	0
p__Acidobacteria	c__[Chloracidobacteria]	o__RB41	f__	g__	s__	0	0	9	0	0	0	3	0	0	0	0	0	0	0	0	0	4	0
p__Actinobacteria	c__Thermoleophilia	o__Solirubrobacterales	f__Solirubrobacteraceae	g__	s__	0	0	10	3	1	0	5	3	5	1	5	0	1	0	0	0	1	0
p__Actinobacteria	c__Thermoleophilia	o__Solirubrobacterales	f__	g__	s__	0	0	11	2	2	2	5	0	0	1	5	0	2	0	0	0	2	0
p__Proteobacteria	c__Alphaproteobacteria	o__Rhizobiales	f__Hyphomicrobiaceae	g__Pedomicrobium	s__	0	0	5	0	1	0	2	0	0	1	0	0	0	0	0	0	2	1
p__Firmicutes	c__Bacilli	o__Bacillales	f__Bacillaceae	g__Bacillus	s__cereus	0	0	21	5	6	2	6	3	3	2	3	0	3	0	0	0	7	1
p__Bacteroidetes	c__Sphingobacteriia	o__Sphingobacteriales	f__Sphingobacteriaceae			0	0	5	0	0	0	2	0	0	0	0	0	0	0	0	0	3	0
p__Actinobacteria	c__Actinobacteria	o__Actinomycetales	f__Nocardioidaceae	g__Aeromicrobium	s__	0	0	21	4	1	2	18	0	1	1	1	2	2	0	0	0	12	2
p__Firmicutes	c__Clostridia	o__Clostridiales				0	0	1	0	0	0	1	0	0	1	0	0	0	0	0	0	1	0
p__Proteobacteria	c__Gammaproteobacteria	o__Xanthomonadales	f__Xanthomonadaceae			0	0	10	0	0	1	10	1	0	0	1	0	0	0	0	0	5	0
p__Actinobacteria	c__Thermoleophilia	o__Gaiellales	f__Gaiellaceae	g__	s__	0	0	11	6	4	1	10	2	4	1	4	2	3	0	0	1	1	1
p__Firmicutes	c__Bacilli	o__Bacillales				0	0	19	13	29	10	28	15	26	4	4	4	5	0	0	0	9	9
p__Acidobacteria	c__Solibacteres	o__Solibacterales	f__	g__	s__	0	0	20	1	3	2	19	1	0	1	1	1	0	0	0	0	14	0
p__Proteobacteria	c__Gammaproteobacteria	o__Xanthomonadales	f__Xanthomonadaceae	g__	s__	0	0	9	0	0	0	7	0	0	0	0	0	0	0	0	0	3	0
p__Proteobacteria	c__Gammaproteobacteria					0	0	1	0	0	0	3	0	0	0	0	0	0	0	0	0	0	0
p__Acidobacteria	c__PAUC37f	o__	f__	g__	s__	0	0	5	0	0	0	1	0	0	0	0	0	0	0	0	0	0	0
p__Actinobacteria	c__Acidimicrobiia	o__Acidimicrobiales	f__C111	g__	s__	0	0	17	6	4	0	12	3	5	0	2	3	0	0	0	0	8	4
p__Acidobacteria	c__iii1-8	o__32-20	f__	g__	s__	0	0	11	0	0	0	9	0	0	0	1	1	0	0	0	0	2	0
p__Actinobacteria	c__Actinobacteria	o__Actinomycetales	f__Pseudonocardiaceae	g__Pseudonocardia	s__	0	0	5	2	1	0	1	2	1	0	1	0	0	0	0	0	0	1
p__Actinobacteria	c__Actinobacteria	o__Actinomycetales	f__	g__	s__	0	0	2	0	1	0	1	0	1	0	1	0	0	0	0	0	0	0
p__Actinobacteria	c__Acidimicrobiia	o__Acidimicrobiales	f__	g__	s__	0	0	6	0	0	0	2	0	0	0	1	0	0	0	0	0	1	0
p__Bacteroidetes	c__Cytophagia	o__Cytophagales	f__Cytophagaceae	g__	s__	0	0	4	0	0	0	2	0	0	0	0	0	0	0	0	0	2	0
p__Bacteroidetes	c__Cytophagia	o__Cytophagales	f__Cytophagaceae	g__Adhaeribacter	s__	0	0	22	0	0	0	15	0	0	0	0	0	0	0	0	0	7	0
p__Firmicutes	c__Clostridia	o__Clostridiales	f__Ruminococcaceae	g__Oscillospira	s__	0	0	9	1	1	0	4	0	1	0	0	0	0	0	0	0	2	0
p__Actinobacteria	c__Thermoleophilia	o__Gaiellales	f__	g__	s__	0	0	4	1	0	1	0	0	1	0	1	0	0	0	0	0	0	0
p__Acidobacteria	c__Acidobacteria-6	o__iii1-15	f__	g__	s__	0	0	1	0	0	0	0	1	3	0	0	1	1	0	0	0	0	0
p__Verrucomicrobia	c__[Spartobacteria]	o__[Chthoniobacterales]	f__[Chthoniobacteraceae]	g__DA101	s__	0	0	8	12	12	6	6	8	16	8	3	2	4	0	0	0	7	13
p__Acidobacteria	c__[Chloracidobacteria]	o__RB41	f__	g__	s__	0	0	8	0	0	0	8	0	1	1	0	0	0	0	0	0	7	0
p__Proteobacteria	c__Alphaproteobacteria	o__Rhizobiales	f__Hyphomicrobiaceae	g__Devosia	s__	0	0	13	1	0	2	6	2	2	5	2	1	4	0	0	0	3	5
p__Firmicutes	c__Clostridia	o__Clostridiales				0	0	2	3	0	2	0	1	2	3	0	0	0	0	0	0	0	2
p__Firmicutes	c__Clostridia	o__Clostridiales	f__Clostridiaceae	g__Clostridium	s__bowmanii	0	0	6	7	10	3	4	4	11	0	5	1	4	0	0	0	7	5
p__Acidobacteria	c__Acidobacteria-6	o__iii1-15	f__	g__	s__	0	0	6	0	0	1	3	1	1	0	1	0	0	0	0	0	0	0
p__Chloroflexi	c__Ellin6529	o__	f__	g__	s__	0	0	2	1	2	2	1	3	2	2	3	2	1	0	0	0	5	2
p__Actinobacteria	c__Actinobacteria	o__Actinomycetales	f__Geodermatophilaceae	g__	s__	0	0	5	2	0	1	5	2	3	0	1	0	1	0	0	0	5	1
p__Bacteroidetes	c__[Saprospirae]	o__[Saprospirales]	f__Chitinophagaceae	g__	s__	0	0	11	0	0	0	7	0	0	0	0	0	0	0	0	0	2	0
p__Proteobacteria	c__Gammaproteobacteria	o__Xanthomonadales	f__Sinobacteraceae	g__	s__	0	0	8	2	1	1	3	0	0	0	0	0	0	0	0	0	1	0
p__Acidobacteria	c__Acidobacteria-6	o__iii1-15	f__	g__	s__	0	0	7	0	1	0	5	0	1	3	0	0	0	0	0	0	3	0
p__Acidobacteria	c__PAUC37f	o__	f__	g__	s__	0	0	8	0	1	0	9	0	0	0	0	0	0	0	0	0	6	0
p__Chloroflexi	c__Thermomicrobia	o__JG30-KF-CM45	f__	g__	s__	0	0	1	0	1	0	0	0	4	1	1	0	0	0	0	0	1	0
p__Proteobacteria	c__Alphaproteobacteria	o__Sphingomonadales	f__Erythrobacteraceae			0	0	9	0	0	0	6	0	0	0	1	0	0	0	0	0	5	0
p__Firmicutes	c__Bacilli	o__Bacillales	f__Bacillaceae	g__Bacillus	s__selenatarsenatis	0	0	3	1	0	0	1	1	0	0	1	0	0	0	0	0	0	2
p__Firmicutes	c__Clostridia	o__Clostridiales	f__Ruminococcaceae			0	0	1	0	0	0	0	0	1	0	0	0	1	0	0	0	0	0
p__Cyanobacteria	c__Chloroplast	o__Chlorophyta	f__	g__	s__	0	0	2	1	2	0	0	1	6	0	2	0	0	0	0	0	0	2
p__Proteobacteria	c__Deltaproteobacteria	o__Syntrophobacterales	f__Syntrophobacteraceae	g__	s__	0	0	10	0	0	0	10	1	0	0	0	0	0	0	0	0	6	0
p__Gemmatimonadetes	c__Gemmatimonadetes	o__N1423WL	f__	g__	s__	0	0	14	0	0	0	5	0	1	0	0	0	1	0	0	0	6	0
p__Firmicutes	c__Bacilli	o__Bacillales	f__Paenibacillaceae	g__Paenibacillus	s__chondroitinus	0	0	10	8	5	4	21	5	2	8	1	0	4	0	0	0	7	0
p__Bacteroidetes	c__[Saprospirae]	o__[Saprospirales]	f__Chitinophagaceae	g__Niastella	s__	0	0	4	0	0	0	2	0	0	0	1	0	0	0	0	0	2	0
p__Firmicutes	c__Bacilli	o__Bacillales	f__Bacillaceae	g__Bacillus	s__muralis	0	0	17	8	13	4	17	3	11	9	5	2	12	0	0	0	12	4
p__Nitrospirae	c__Nitrospira	o__Nitrospirales	f__Nitrospiraceae	g__JG37-AG-70	s__	0	0	2	0	0	0	2	0	0	0	0	0	0	0	0	0	2	0
p__Proteobacteria	c__Alphaproteobacteria	o__Rhodospirillales	f__	g__	s__	0	0	1	0	0	0	0	0	0	0	0	0	0	0	0	0	2	0
p__Nitrospirae	c__Nitrospira	o__Nitrospirales	f__0319-6A21	g__	s__	0	0	4	1	0	0	2	0	0	0	0	0	0	0	0	0	1	0
p__Actinobacteria	c__Actinobacteria	o__Micrococcales	f__	g__	s__	0	0	2	1	1	4	1	0	1	0	1	0	1	0	0	0	0	0
p__Firmicutes	c__Bacilli	o__Bacillales	f__Alicyclobacillaceae	g__Alicyclobacillus	s__	0	0	2	0	0	0	2	0	1	0	0	0	0	0	0	0	1	0
p__Firmicutes	c__Clostridia	o__Clostridiales	f__Ruminococcaceae			0	0	2	0	2	2	0	0	0	0	0	0	0	0	2	1	2	0
p__Actinobacteria	c__Actinobacteria	o__Actinomycetales	f__Micromonosporaceae	g__Dactylosporangium	s__	0	0	3	3	0	0	2	0	0	0	0	0	0	0	0	0	1	0
p__Bacteroidetes	c__[Saprospirae]	o__[Saprospirales]	f__Chitinophagaceae	g__	s__	0	0	5	0	0	0	1	0	0	0	0	0	0	0	0	0	2	0
p__TM7	c__TM7-1	o__	f__	g__	s__	0	0	2	0	0	0	0	0	0	0	0	0	0	0	0	0	1	0
p__Gemmatimonadetes	c__Gemm-1	o__	f__	g__	s__	0	0	16	3	5	3	16	0	9	0	2	1	1	0	0	0	6	3
p__Firmicutes	c__Clostridia	o__Clostridiales	f__	g__	s__	0	0	1	0	0	0	0	0	0	0	1	0	0	1	1	1	0	0
p__Acidobacteria	c__[Chloracidobacteria]	o__RB41	f__	g__	s__	0	0	5	0	1	0	13	0	1	0	2	0	1	0	0	0	3	0
p__Actinobacteria	c__Actinobacteria	o__Actinomycetales	f__Nocardioidaceae	g__	s__	0	0	11	0	1	0	7	0	1	0	0	2	0	0	0	0	2	0
p__Actinobacteria	c__Thermoleophilia	o__Solirubrobacterales	f__	g__	s__	0	0	8	2	3	2	6	1	4	0	2	1	0	0	0	0	4	2
p__Proteobacteria	c__Alphaproteobacteria	o__Rhizobiales	f__Hyphomicrobiaceae	g__Rhodoplanes	s__	0	0	2	0	0	0	3	0	0	0	0	1	0	0	0	0	2	0
p__Bacteroidetes	c__Bacteroidia	o__Bacteroidales	f__S24-7	g__	s__	0	0	1	0	0	0	0	0	0	0	0	0	0	0	0	2	1	0
p__Actinobacteria	c__Thermoleophilia	o__Gaiellales	f__Gaiellaceae	g__	s__	0	0	7	3	2	0	4	4	6	3	1	0	1	0	0	0	7	3
p__Proteobacteria	c__Alphaproteobacteria	o__Rhodospirillales	f__	g__	s__	0	0	4	1	0	0	3	0	0	0	3	0	1	0	0	0	1	0
p__Proteobacteria	c__Alphaproteobacteria	o__Ellin329	f__	g__	s__	0	0	2	3	3	2	1	2	4	0	3	2	2	0	0	0	0	2
p__Firmicutes	c__Clostridia	o__Clostridiales	f__Ruminococcaceae	g__Ruminococcus	s__	0	0	2	4	2	2	0	0	0	0	3	2	0	2	0	0	0	0
p__Actinobacteria	c__Thermoleophilia	o__Gaiellales	f__Gaiellaceae	g__	s__	0	0	3	3	1	1	1	2	3	1	2	1	0	0	0	0	2	0
p__Proteobacteria	c__Alphaproteobacteria	o__Rhodospirillales	f__Rhodospirillaceae	g__	s__	0	0	2	0	1	0	2	0	0	1	0	0	0	0	0	0	3	1
p__Proteobacteria	c__Gammaproteobacteria	o__Xanthomonadales	f__Xanthomonadaceae	g__Pseudoxanthomonas	s__	0	0	5	0	0	0	2	0	0	0	0	0	0	0	0	0	9	0
p__Bacteroidetes	c__Sphingobacteriia	o__Sphingobacteriales	f__Sphingobacteriaceae	g__	s__	0	0	14	0	0	0	15	0	0	0	0	0	0	0	0	0	15	0
p__Actinobacteria	c__Actinobacteria	o__Actinomycetales	f__Nocardioidaceae	g__Kribbella	s__	0	0	6	3	0	1	8	1	2	3	1	1	2	0	0	0	3	1
p__Proteobacteria	c__Betaproteobacteria	o__Burkholderiales	f__Comamonadaceae	g__Acidovorax		0	0	3	1	3	0	4	0	1	0	0	1	0	0	1	0	1	0
p__Firmicutes	c__Clostridia	o__Clostridiales				0	0	1	0	0	0	0	2	1	0	0	0	0	0	0	0	1	0
p__Proteobacteria	c__Betaproteobacteria	o__Burkholderiales	f__Comamonadaceae	g__Methylibium	s__	0	0	4	0	0	0	7	1	0	0	0	0	0	0	0	0	4	0
p__Crenarchaeota	c__Thaumarchaeota	o__Nitrososphaerales	f__Nitrososphaeraceae	g__Candidatus Nitrososphaera	s__	0	0	3	1	0	1	2	0	0	0	0	0	0	0	0	0	2	0
p__Firmicutes	c__Clostridia	o__Clostridiales	f__Christensenellaceae	g__	s__	0	0	1	2	0	1	2	0	0	0	0	0	0	0	0	1	0	0
p__Actinobacteria	c__Thermoleophilia	o__Solirubrobacterales	f__Conexibacteraceae	g__	s__	0	0	3	1	0	1	1	0	1	0	0	0	0	0	0	0	0	0
p__Proteobacteria	c__Deltaproteobacteria	o__Myxococcales	f__Myxococcaceae	g__	s__	0	0	1	0	0	0	1	0	0	0	0	0	0	0	0	0	1	0
p__Nitrospirae	c__Nitrospira	o__Nitrospirales	f__Nitrospiraceae	g__	s__	0	0	5	2	3	0	5	3	0	0	4	1	1	0	0	0	3	1
p__Chloroflexi	c__C0119	o__	f__	g__	s__	0	0	4	0	1	0	0	0	0	0	0	0	0	0	0	0	0	0
p__Crenarchaeota	c__Thaumarchaeota	o__Nitrososphaerales	f__Nitrososphaeraceae	g__Candidatus Nitrososphaera	s__	0	0	2	0	0	0	2	2	0	0	0	0	1	0	0	0	0	0
p__Gemmatimonadetes	c__	o__	f__	g__	s__	0	0	4	0	0	1	3	0	0	0	0	0	0	0	0	0	0	0
p__Firmicutes	c__Bacilli	o__Bacillales	f__Alicyclobacillaceae	g__Alicyclobacillus	s__	0	0	14	3	3	1	7	1	0	2	1	1	1	0	0	0	3	0
p__Proteobacteria	c__Deltaproteobacteria	o__Myxococcales	f__	g__	s__	0	0	7	0	0	0	0	0	0	0	0	0	1	0	0	0	1	0
p__Bacteroidetes	c__Sphingobacteriia	o__Sphingobacteriales	f__Sphingobacteriaceae	g__	s__	0	0	5	5	11	6	3	5	12	6	8	3	8	0	0	0	1	3
p__Bacteroidetes	c__Sphingobacteriia	o__Sphingobacteriales	f__Sphingobacteriaceae	g__	s__	0	0	2	2	12	4	0	1	6	6	0	15	8	0	0	0	0	0
p__Proteobacteria	c__Gammaproteobacteria	o__Legionellales	f__Coxiellaceae	g__	s__	0	0	1	0	0	0	0	0	0	0	0	0	0	0	0	0	1	0
p__Proteobacteria	c__Alphaproteobacteria	o__Rhizobiales	f__	g__	s__	0	0	9	1	0	0	4	0	0	0	0	0	0	0	0	0	4	0
p__Actinobacteria	c__Acidimicrobiia	o__Acidimicrobiales	f__	g__	s__	0	0	2	0	0	0	1	0	0	0	0	0	0	0	0	0	0	0
p__Cyanobacteria	c__Chloroplast	o__Chlorophyta	f__	g__	s__	0	0	2	0	0	0	1	0	0	0	1	0	0	0	0	0	0	0
p__Verrucomicrobia	c__[Spartobacteria]	o__[Chthoniobacterales]	f__[Chthoniobacteraceae]	g__DA101	s__	0	0	2	3	4	3	10	5	1	1	2	0	1	0	0	0	3	0
p__Proteobacteria	c__Alphaproteobacteria	o__Sphingomonadales	f__Sphingomonadaceae	g__Kaistobacter	s__	0	0	8	0	1	3	8	0	3	3	0	0	4	0	0	0	2	0
p__Proteobacteria	c__Betaproteobacteria	o__Nitrosomonadales	f__Nitrosomonadaceae			0	0	12	1	0	0	5	0	1	0	0	0	1	0	0	0	3	0
p__Proteobacteria	c__Betaproteobacteria	o__Burkholderiales	f__Oxalobacteraceae	g__Janthinobacterium	s__	0	0	1	0	0	0	4	0	0	0	0	0	0	0	0	0	1	0
p__Actinobacteria	c__Thermoleophilia	o__Solirubrobacterales	f__	g__	s__	0	0	3	1	0	0	0	0	1	1	0	0	0	0	0	0	2	0
p__Bacteroidetes	c__Cytophagia	o__Cytophagales	f__Cytophagaceae	g__	s__	0	0	1	0	0	0	1	0	0	0	0	0	0	0	0	0	0	0
p__Firmicutes	c__Clostridia	o__Clostridiales	f__Ruminococcaceae			0	0	1	0	2	0	1	0	1	0	1	0	0	1	0	0	0	0
p__Firmicutes	c__Clostridia	o__Clostridiales	f__Ruminococcaceae	g__Oscillospira	s__	0	0	6	1	0	10	5	0	1	8	0	0	0	0	1	0	1	0
p__Actinobacteria	c__Acidimicrobiia	o__Acidimicrobiales				0	0	2	0	0	0	0	0	0	0	0	0	0	0	0	0	0	0
p__Proteobacteria	c__Deltaproteobacteria	o__[Entotheonellales]	f__[Entotheonellaceae]	g__Candidatus Entotheonella	s__	0	0	2	0	0	0	0	0	0	0	0	0	0	0	0	0	0	0
p__Firmicutes	c__Bacilli	o__Bacillales	f__Paenibacillaceae	g__Cohnella	s__	0	0	4	0	0	0	1	1	0	0	0	1	0	0	0	0	0	0
p__Cyanobacteria	c__4C0d-2	o__YS2	f__	g__	s__	0	0	6	0	0	1	0	2	1	0	2	11	3	0	0	0	1	0
p__Acidobacteria	c__Acidobacteria-6	o__iii1-15	f__	g__	s__	0	0	9	2	2	1	5	0	1	0	1	0	0	0	0	0	5	0
p__Proteobacteria	c__Betaproteobacteria	o__Burkholderiales	f__Oxalobacteraceae	g__	s__	0	0	2	14	1	3	1	0	4	1	7	0	5	0	0	0	0	1
p__Crenarchaeota	c__Thaumarchaeota	o__Nitrososphaerales	f__Nitrososphaeraceae	g__Candidatus Nitrososphaera	s__	0	0	4	0	0	0	0	0	0	1	0	0	0	0	0	0	1	1
p__Firmicutes	c__Clostridia	o__Clostridiales	f__Gracilibacteraceae	g__	s__	0	0	2	2	0	1	1	0	3	0	2	0	1	0	0	0	0	0
p__Firmicutes	c__Clostridia	o__Clostridiales	f__Clostridiaceae	g__Clostridium	s__gasigenes	0	0	3	0	0	0	0	0	1	0	1	0	0	0	0	0	0	0
p__Firmicutes	c__Clostridia	o__Clostridiales	f__Peptostreptococcaceae	g__Tepidibacter	s__	0	0	2	0	1	2	0	0	2	2	3	0	1	0	0	0	1	0
p__Proteobacteria	c__Gammaproteobacteria	o__Xanthomonadales	f__Sinobacteraceae	g__Steroidobacter	s__	0	0	4	0	0	1	3	0	1	0	1	0	1	0	0	0	3	0
p__Bacteroidetes	c__Flavobacteriia	o__Flavobacteriales	f__[Weeksellaceae]	g__Chryseobacterium	s__	0	0	1	16	32	9	0	12	31	3	5	15	10	0	0	0	0	4
p__Actinobacteria	c__Actinobacteria	o__Actinomycetales				0	0	1	0	0	0	4	0	0	0	0	0	0	0	0	0	0	0
p__Proteobacteria	c__Alphaproteobacteria	o__Rhizobiales	f__	g__	s__	0	0	2	0	0	0	0	0	0	0	0	0	0	0	0	0	0	0
p__Bacteroidetes	c__[Saprospirae]	o__[Saprospirales]	f__Chitinophagaceae	g__	s__	0	0	12	0	0	0	7	0	0	0	0	0	0	0	0	0	4	0
p__Actinobacteria	c__Acidimicrobiia	o__Acidimicrobiales	f__	g__	s__	0	0	2	0	0	2	0	0	0	0	0	0	0	0	0	0	1	0
						0	0	3	0	0	0	1	0	0	0	0	0	0	0	0	0	0	0
p__Bacteroidetes	c__Flavobacteriia	o__Flavobacteriales	f__Cryomorphaceae	g__	s__	0	0	2	0	0	0	4	0	0	0	0	0	0	0	0	0	0	0
p__Firmicutes	c__Clostridia	o__Clostridiales				0	0	2	6	0	3	19	4	1	5	15	3	5	6	3	4	4	27
p__Acidobacteria	c__iii1-8	o__DS-18	f__	g__	s__	0	0	8	0	0	0	6	0	0	0	0	0	0	0	0	0	5	0
p__Firmicutes	c__Clostridia	o__Clostridiales	f__Ruminococcaceae			0	0	2	0	0	0	1	0	2	0	0	0	0	1	0	0	1	0
p__Bacteroidetes	c__[Saprospirae]	o__[Saprospirales]	f__Chitinophagaceae	g__	s__	0	0	4	0	0	0	4	0	0	0	0	0	0	0	0	0	1	0
p__Proteobacteria	c__Gammaproteobacteria					0	0	1	0	0	0	0	0	0	0	0	0	0	0	0	0	0	0
p__Acidobacteria	c__iii1-8	o__32-20	f__	g__	s__	0	0	5	0	0	1	2	0	1	0	0	0	0	0	0	0	2	0
p__Nitrospirae	c__Nitrospira	o__Nitrospirales	f__Nitrospiraceae	g__Nitrospira	s__	0	0	3	0	0	0	2	0	0	0	0	0	0	0	0	0	3	0
p__Armatimonadetes	c__[Fimbriimonadia]	o__[Fimbriimonadales]	f__[Fimbriimonadaceae]	g__Fimbriimonas	s__	0	0	2	0	0	0	5	0	0	0	0	0	0	0	0	0	1	0
p__Proteobacteria	c__Alphaproteobacteria	o__Caulobacterales	f__Caulobacteraceae			0	0	1	1	0	2	3	0	0	0	0	1	0	0	0	0	0	0
p__Proteobacteria	c__Alphaproteobacteria	o__Rhizobiales	f__	g__	s__	0	0	10	0	1	0	3	1	0	0	0	0	0	0	0	0	5	0
p__Firmicutes	c__Clostridia	o__Clostridiales	f__Ruminococcaceae	g__Clostridium	s__hungatei	0	0	2	2	2	2	0	4	2	0	1	0	0	0	0	0	0	0
p__TM7	c__TM7-3	o__	f__	g__	s__	0	0	6	0	0	1	2	0	0	0	0	0	0	0	0	0	0	0
p__Acidobacteria	c__[Chloracidobacteria]	o__RB41	f__Ellin6075	g__	s__	0	0	9	0	0	0	5	1	0	1	0	0	0	0	0	0	3	0
p__Actinobacteria	c__Acidimicrobiia	o__Acidimicrobiales	f__C111	g__	s__	0	0	2	0	0	0	2	0	0	0	0	0	0	0	0	0	2	0
p__Chloroflexi	c__Ellin6529	o__	f__	g__	s__	0	0	5	8	9	1	5	7	2	5	7	1	4	0	0	0	1	6
p__Proteobacteria	c__Alphaproteobacteria	o__Rhodospirillales	f__Rhodospirillaceae	g__Skermanella	s__	0	0	7	3	0	4	3	2	2	0	5	0	1	0	0	0	4	3
p__Actinobacteria	c__Actinobacteria	o__Actinomycetales	f__Micrococcaceae			0	0	1	1	1	5	0	0	0	3	2	0	1	0	0	0	0	0
p__Verrucomicrobia	c__Verrucomicrobiae	o__Verrucomicrobiales	f__Verrucomicrobiaceae	g__Luteolibacter	s__	0	0	7	0	0	0	7	0	0	0	0	0	0	0	0	0	3	0
p__Acidobacteria	c__Solibacteres	o__Solibacterales	f__Solibacteraceae	g__Candidatus Solibacter	s__	0	0	4	1	0	0	3	1	0	0	0	0	0	0	0	0	2	0
p__Actinobacteria	c__Actinobacteria	o__Actinomycetales	f__Propionibacteriaceae			0	0	3	0	0	0	0	0	0	0	2	0	0	0	0	0	0	0
p__Actinobacteria	c__Actinobacteria	o__Actinomycetales	f__Nocardioidaceae	g__	s__	0	0	6	0	1	0	4	0	0	0	0	0	1	0	0	0	2	0
p__Bacteroidetes	c__Sphingobacteriia	o__Sphingobacteriales	f__Sphingobacteriaceae	g__	s__	0	0	3	0	0	0	5	0	0	0	0	0	0	0	0	0	2	0
p__Bacteroidetes	c__[Saprospirae]	o__[Saprospirales]	f__Chitinophagaceae	g__	s__	0	0	5	0	0	0	3	0	0	0	0	0	0	0	0	0	2	0
p__Gemmatimonadetes	c__Gemm-1	o__	f__	g__	s__	0	0	6	0	0	0	1	0	0	0	0	0	0	0	0	0	0	0
p__Firmicutes	c__Bacilli	o__Bacillales	f__Planococcaceae	g__Sporosarcina	s__	0	0	11	3	1	0	9	2	1	3	1	0	2	0	0	0	3	2
p__Bacteroidetes	c__[Saprospirae]	o__[Saprospirales]	f__Chitinophagaceae	g__	s__	0	0	4	0	0	0	2	0	0	0	0	0	0	0	0	0	3	0
p__Chloroflexi	c__Thermomicrobia	o__AKYG1722	f__	g__	s__	0	0	2	0	1	0	0	0	1	0	0	0	0	0	0	0	1	0
p__Actinobacteria	c__Actinobacteria	o__Actinomycetales	f__Nocardioidaceae	g__	s__	0	0	4	0	0	1	6	0	0	0	1	0	0	0	0	0	4	0
p__Proteobacteria	c__Alphaproteobacteria	o__Rhizobiales	f__Bradyrhizobiaceae	g__Balneimonas	s__	0	0	8	2	1	0	7	2	3	2	1	0	2	0	0	0	7	0
p__Armatimonadetes	c__[Fimbriimonadia]	o__[Fimbriimonadales]	f__[Fimbriimonadaceae]	g__Fimbriimonas	s__	0	0	1	0	0	0	1	0	0	0	0	0	0	0	0	0	3	0
p__Firmicutes	c__Clostridia	o__Clostridiales	f__Ruminococcaceae			0	0	1	0	1	0	1	1	0	0	0	1	0	1	0	0	0	0
p__Bacteroidetes	c__[Saprospirae]	o__[Saprospirales]	f__Chitinophagaceae	g__	s__	0	0	2	0	0	0	0	0	0	0	0	0	0	0	0	0	1	0
p__Bacteroidetes	c__[Saprospirae]	o__[Saprospirales]	f__Saprospiraceae	g__	s__	0	0	9	0	0	0	8	0	0	0	0	0	0	0	0	0	8	0
p__Proteobacteria	c__Alphaproteobacteria	o__Rhizobiales				0	0	2	1	2	0	2	0	1	0	0	0	1	0	0	0	1	0
p__Acidobacteria	c__Solibacteres	o__Solibacterales	f__Solibacteraceae	g__Candidatus Solibacter	s__	0	0	2	0	0	0	0	0	0	0	0	0	0	0	0	0	2	0
p__Firmicutes	c__Clostridia	o__Clostridiales	f__Clostridiaceae	g__Clostridium	s__	0	0	1	1	1	0	1	1	1	1	0	0	0	0	0	0	0	1
p__Actinobacteria	c__Acidimicrobiia	o__Acidimicrobiales	f__C111	g__	s__	0	0	3	2	0	0	0	1	0	1	0	0	0	0	0	0	0	0
p__Gemmatimonadetes	c__Gemmatimonadetes	o__N1423WL	f__	g__	s__	0	0	5	0	0	0	5	0	0	0	0	0	0	0	0	0	6	0
p__Tenericutes	c__Mollicutes	o__RF39	f__	g__	s__	0	0	1	7	0	0	0	0	0	0	0	1	0	1	0	0	1	2
p__Proteobacteria	c__Alphaproteobacteria	o__Rhizobiales	f__Hyphomicrobiaceae	g__	s__	0	0	1	0	2	1	1	0	1	0	0	2	0	0	0	0	0	1
p__Gemmatimonadetes	c__Gemmatimonadetes	o__Ellin5290	f__	g__	s__	0	0	2	0	0	0	0	0	0	0	0	0	0	0	0	0	1	0
p__Acidobacteria	c__Solibacteres	o__Solibacterales	f__[Bryobacteraceae]	g__	s__	0	0	3	0	0	0	0	0	0	0	0	0	0	0	0	0	0	0
p__WS3	c__PRR-12	o__Sediment-1	f__	g__	s__	0	0	1	0	0	0	1	0	0	0	0	0	0	0	0	0	0	0
p__Bacteroidetes	c__Cytophagia	o__Cytophagales	f__Cytophagaceae	g__	s__	0	0	2	0	0	1	2	0	0	0	0	0	1	0	0	0	1	0
p__Bacteroidetes	c__[Saprospirae]	o__[Saprospirales]	f__Chitinophagaceae	g__	s__	0	0	1	8	22	15	2	10	22	15	10	6	5	0	0	0	1	3
p__Verrucomicrobia	c__Verrucomicrobiae	o__Verrucomicrobiales	f__Verrucomicrobiaceae	g__	s__	0	0	2	0	0	0	1	0	0	0	0	0	0	0	0	0	0	0
p__Firmicutes	c__Bacilli	o__Bacillales	f__Thermoactinomycetaceae	g__Shimazuella	s__	0	0	3	0	2	0	6	1	1	0	2	0	0	0	0	0	2	1
p__Actinobacteria	c__Actinobacteria	o__Actinomycetales	f__Nakamurellaceae	g__	s__	0	0	1	0	1	0	3	0	0	0	0	0	2	0	0	0	1	0
p__Firmicutes	c__Clostridia	o__Clostridiales	f__	g__	s__	0	0	3	0	0	0	0	0	0	0	0	0	0	0	0	0	0	0
p__Firmicutes	c__Clostridia	o__Clostridiales	f__Ruminococcaceae	g__Oscillospira	s__	0	0	2	0	1	0	1	0	3	2	4	0	1	0	0	0	1	0
p__Cyanobacteria	c__Chloroplast	o__Streptophyta	f__	g__	s__	0	0	2	80	71	27	0	50	63	24	41	1	11	0	0	0	0	26
p__Firmicutes	c__Clostridia	o__Clostridiales	f__Lachnospiraceae	g__Coprococcus	s__	0	0	4	1	2	0	2	2	1	2	1	0	0	0	0	0	0	1
p__Verrucomicrobia	c__Verrucomicrobiae	o__Verrucomicrobiales	f__Verrucomicrobiaceae	g__Luteolibacter	s__	0	0	8	0	0	0	2	0	0	0	1	1	0	0	0	0	1	0
p__Chloroflexi	c__Anaerolineae	o__A31	f__S47	g__	s__	0	0	5	0	0	0	1	0	0	0	0	0	0	0	0	0	2	0
p__Proteobacteria	c__Alphaproteobacteria	o__Rhodospirillales	f__Rhodospirillaceae	g__Inquilinus	s__limosus	0	0	4	0	0	0	3	0	0	0	0	0	0	0	0	0	1	1
p__Firmicutes	c__Clostridia	o__Clostridiales	f__Ruminococcaceae			0	0	3	1	0	7	0	0	0	9	0	0	0	0	0	0	0	1
p__Proteobacteria	c__Alphaproteobacteria	o__Rhodobacterales	f__Rhodobacteraceae	g__Amaricoccus	s__	0	0	3	1	0	0	0	0	0	0	0	0	1	0	0	0	1	0
p__Acidobacteria	c__Acidobacteria-6	o__iii1-15	f__	g__	s__	0	0	4	3	0	0	1	0	1	0	0	1	1	0	0	0	0	1
p__Actinobacteria	c__Actinobacteria	o__Actinomycetales	f__Mycobacteriaceae	g__Mycobacterium	s__	0	0	2	3	0	0	1	0	0	0	0	0	0	0	0	0	1	2
p__Bacteroidetes	c__Sphingobacteriia	o__Sphingobacteriales	f__Sphingobacteriaceae	g__Olivibacter	s__	0	0	5	0	0	0	2	0	0	0	0	0	0	0	0	0	2	0
p__Chloroflexi	c__Anaerolineae	o__SBR1031	f__A4b	g__	s__	0	0	1	0	0	0	2	0	0	0	0	0	0	0	0	0	0	0
p__Firmicutes	c__Clostridia	o__Clostridiales				0	0	2	1	0	1	1	0	0	1	0	0	0	0	0	0	0	0
p__Bacteroidetes	c__At12OctB3	o__	f__	g__	s__	0	0	4	0	0	0	1	0	0	0	0	0	0	0	0	0	1	0
p__Bacteroidetes	c__[Saprospirae]	o__[Saprospirales]	f__Chitinophagaceae	g__	s__	0	0	1	0	0	0	3	0	0	0	0	0	0	0	0	0	1	0
p__Bacteroidetes	c__[Saprospirae]	o__[Saprospirales]	f__Chitinophagaceae	g__	s__	0	0	5	0	0	0	6	0	0	0	0	0	0	0	0	0	5	0
						0	0	1	7	0	2	0	6	4	3	2	5	10	0	1	1	2	6
p__Acidobacteria	c__Sva0725	o__Sva0725	f__	g__	s__	0	0	2	0	0	0	0	0	0	0	0	0	0	0	0	0	0	0
p__Acidobacteria	c__Acidobacteria-6	o__iii1-15	f__mb2424	g__	s__	0	0	3	0	2	0	3	0	0	0	1	0	0	0	0	0	1	0
p__Acidobacteria	c__Acidobacteria-6	o__iii1-15	f__mb2424	g__	s__	0	0	3	0	0	0	3	0	2	0	0	0	0	0	0	0	0	0
p__Proteobacteria	c__Deltaproteobacteria	o__Desulfovibrionales	f__Desulfovibrionaceae	g__	s__	0	0	1	0	0	0	0	0	0	0	0	0	0	0	1	0	1	0
p__Firmicutes	c__Clostridia	o__Clostridiales	f__Clostridiaceae	g__Clostridium		0	0	1	1	0	2	0	0	0	0	0	0	0	0	0	0	0	0
p__Cyanobacteria	c__Chloroplast	o__Chlorophyta	f__Trebouxiophyceae	g__Coccomyxa	s__subellipsoidea	0	0	1	1	2	2	0	3	3	3	5	0	1	0	0	0	0	1
p__Proteobacteria	c__Deltaproteobacteria	o__NB1-j	f__NB1-i	g__	s__	0	0	1	0	0	2	1	0	0	0	0	0	0	0	0	0	0	0
p__Firmicutes	c__Bacilli	o__Bacillales	f__Thermoactinomycetaceae	g__Planifilum	s__	0	0	1	0	0	0	1	0	0	0	0	0	0	0	0	0	2	0
p__Actinobacteria	c__Acidimicrobiia	o__Acidimicrobiales	f__Iamiaceae	g__Iamia	s__	0	0	3	0	0	0	1	0	0	0	0	0	0	0	0	0	1	0
p__Firmicutes	c__Bacilli	o__Bacillales	f__Alicyclobacillaceae	g__Alicyclobacillus	s__	0	0	1	1	1	0	0	0	2	0	1	0	0	0	0	0	1	0
p__Proteobacteria	c__Alphaproteobacteria	o__Rhodospirillales	f__Rhodospirillaceae	g__	s__	0	0	1	0	0	2	0	0	0	0	0	0	0	0	0	0	0	0
p__Lentisphaerae	c__[Lentisphaeria]	o__Victivallales	f__Victivallaceae	g__	s__	0	0	1	0	0	0	0	0	0	0	0	0	0	0	0	0	0	0
p__Firmicutes	c__Bacilli	o__Bacillales	f__Thermoactinomycetaceae	g__	s__	0	0	1	0	0	0	0	1	1	0	0	0	0	0	0	0	1	0
p__Bacteroidetes	c__[Saprospirae]	o__[Saprospirales]	f__Chitinophagaceae			0	0	1	0	0	0	1	0	0	0	0	0	0	0	0	0	1	0
p__Actinobacteria	c__Actinobacteria	o__Actinomycetales	f__Nocardioidaceae	g__	s__	0	0	3	1	1	0	3	0	0	0	0	0	0	0	0	0	1	1
p__Proteobacteria	c__Alphaproteobacteria	o__Rhizobiales	f__Rhizobiaceae	g__Rhizobium	s__	0	0	4	5	4	1	4	2	4	1	0	7	4	0	1	0	4	2
p__Proteobacteria	c__Betaproteobacteria	o__Burkholderiales	f__Comamonadaceae			0	0	3	0	2	2	4	0	1	0	0	0	0	0	1	0	0	0
p__Firmicutes	c__Clostridia	o__Clostridiales	f__Ruminococcaceae	g__	s__	0	0	1	0	0	1	0	0	0	0	0	0	0	0	0	0	0	0
p__Proteobacteria	c__Alphaproteobacteria	o__Sphingomonadales	f__Sphingomonadaceae			0	0	4	0	0	0	3	0	0	0	0	2	0	0	0	0	2	0
p__Proteobacteria	c__Gammaproteobacteria	o__Xanthomonadales	f__Xanthomonadaceae	g__	s__	0	0	2	0	0	0	1	0	0	0	0	0	0	0	0	0	1	0
p__Firmicutes	c__Bacilli	o__Bacillales	f__Bacillaceae	g__Bacillus		0	0	2	0	0	0	3	1	3	1	1	0	1	0	0	0	0	0
p__Proteobacteria	c__Gammaproteobacteria	o__Xanthomonadales	f__Sinobacteraceae	g__	s__	0	0	3	0	0	0	1	0	0	0	0	0	0	0	1	0	1	0
p__Acidobacteria	c__[Chloracidobacteria]	o__PK29	f__	g__	s__	0	0	4	0	0	0	4	0	0	0	0	0	0	0	0	0	2	0
p__Actinobacteria	c__Acidimicrobiia	o__Acidimicrobiales	f__EB1017	g__	s__	0	0	2	0	2	1	3	0	1	0	0	1	0	0	0	0	3	0
p__Proteobacteria	c__Betaproteobacteria	o__SC-I-84	f__	g__	s__	0	0	4	0	0	0	4	0	0	0	0	0	0	0	0	0	0	0
p__Firmicutes	c__Clostridia	o__Clostridiales	f__Clostridiaceae	g__Clostridium		0	0	1	0	0	1	1	0	3	0	0	0	0	0	0	0	0	0
p__Bacteroidetes	c__Sphingobacteriia	o__Sphingobacteriales	f__Sphingobacteriaceae	g__	s__	0	0	3	0	0	0	8	0	0	0	0	0	0	0	0	0	2	0
p__Acidobacteria	c__Acidobacteria-6	o__iii1-15	f__	g__	s__	0	0	2	0	0	0	0	0	0	0	0	0	0	0	0	0	0	0
p__Actinobacteria	c__Thermoleophilia	o__Solirubrobacterales	f__	g__	s__	0	0	1	2	2	1	1	1	1	1	3	0	0	0	0	0	2	1
p__Verrucomicrobia	c__[Spartobacteria]	o__[Chthoniobacterales]	f__[Chthoniobacteraceae]	g__	s__	0	0	2	0	0	0	0	1	0	1	0	0	0	0	0	0	1	0
p__Firmicutes	c__Clostridia	o__Clostridiales	f__Ruminococcaceae	g__Ruminococcus	s__	0	0	6	1	2	2	3	0	2	0	1	1	0	2	0	1	1	0
p__Armatimonadetes	c__[Fimbriimonadia]	o__[Fimbriimonadales]	f__[Fimbriimonadaceae]			0	0	5	0	0	1	0	0	0	0	0	0	0	0	0	0	0	0
p__Proteobacteria	c__Gammaproteobacteria	o__Legionellales	f__Coxiellaceae	g__Aquicella	s__	0	0	4	0	0	0	2	0	0	0	0	0	0	0	0	0	3	0
p__Chloroflexi	c__Anaerolineae	o__A31	f__S47	g__	s__	0	0	1	1	1	1	3	1	1	0	2	0	1	0	0	0	0	1
p__Actinobacteria	c__Actinobacteria	o__Actinomycetales	f__Nocardioidaceae	g__	s__	0	0	2	0	0	0	2	0	0	0	0	0	0	0	0	0	1	0
p__Cyanobacteria	c__4C0d-2	o__YS2	f__	g__	s__	0	0	7	0	0	0	2	0	0	0	0	0	0	0	0	0	2	0
p__Proteobacteria	c__Gammaproteobacteria	o__Xanthomonadales	f__Xanthomonadaceae	g__Rhodanobacter	s__	0	0	4	103	177	140	1	74	142	92	68	41	93	0	0	0	2	39
p__Firmicutes	c__Clostridia	o__OPB54	f__	g__	s__	0	0	1	0	2	4	0	0	1	1	1	0	1	0	0	0	0	0
p__Actinobacteria	c__Actinobacteria	o__Actinomycetales	f__Nocardiaceae	g__Nocardia	s__	0	0	2	0	1	0	0	1	0	0	1	0	0	0	0	0	0	0
p__Actinobacteria	c__MB-A2-108	o__0319-7L14	f__	g__	s__	0	0	3	3	0	0	0	0	1	1	0	0	1	0	0	0	0	0
p__Bacteroidetes	c__[Saprospirae]	o__[Saprospirales]	f__Chitinophagaceae	g__Flavisolibacter	s__	0	0	2	0	0	0	0	0	0	0	0	0	0	0	0	0	0	0
p__Actinobacteria	c__Thermoleophilia	o__Solirubrobacterales	f__	g__	s__	0	0	1	1	1	0	0	0	0	1	0	0	2	0	0	0	0	2
p__Acidobacteria	c__Sva0725	o__Sva0725	f__	g__	s__	0	0	2	0	0	0	2	0	0	0	0	0	0	0	0	0	4	0
p__Actinobacteria	c__Acidimicrobiia	o__Acidimicrobiales	f__	g__	s__	0	0	2	0	0	0	5	0	0	0	0	0	0	0	0	0	3	0
p__Firmicutes	c__Bacilli	o__Bacillales	f__Paenibacillaceae	g__Paenibacillus	s__	0	0	1	1	0	0	1	0	0	0	0	0	1	0	0	0	0	0
p__Firmicutes	c__Clostridia	o__Clostridiales	f__Lachnospiraceae	g__Blautia	s__	0	0	2	0	0	0	0	0	0	0	1	0	0	0	0	0	0	0
p__Bacteroidetes	c__Flavobacteriia	o__Flavobacteriales	f__[Weeksellaceae]	g__Chryseobacterium	s__	0	0	3	0	0	0	5	0	0	0	0	0	0	0	0	0	1	0
p__Bacteroidetes	c__Bacteroidia	o__Bacteroidales	f__[Barnesiellaceae]	g__	s__	0	0	4	3	0	0	1	5	4	3	0	1	6	1	1	1	5	2
p__Proteobacteria	c__Gammaproteobacteria	o__Legionellales	f__Coxiellaceae	g__Aquicella	s__	0	0	1	0	0	0	0	0	0	0	0	0	0	0	0	0	1	0
p__Chloroflexi	c__Anaerolineae	o__H39	f__	g__	s__	0	0	3	0	0	0	3	0	3	0	0	0	0	0	0	0	1	0
p__Actinobacteria	c__Thermoleophilia	o__Solirubrobacterales	f__	g__	s__	0	0	5	0	1	0	2	0	0	0	0	0	0	0	0	0	3	0
p__Chloroflexi	c__Gitt-GS-136	o__	f__	g__	s__	0	0	1	1	3	0	1	1	2	2	2	0	0	0	0	0	0	0
p__Actinobacteria	c__Thermoleophilia	o__Gaiellales	f__Gaiellaceae	g__	s__	0	0	2	1	0	0	0	0	0	0	0	0	0	0	0	0	0	0
p__Actinobacteria	c__Actinobacteria	o__Actinomycetales	f__Nocardioidaceae	g__Nocardioides	s__	0	0	2	0	1	0	1	1	0	0	1	0	1	0	0	0	1	0
p__Acidobacteria	c__BPC102	o__MVS-40	f__	g__	s__	0	0	3	1	0	0	1	0	0	0	0	0	0	0	0	0	0	0
p__Proteobacteria	c__Alphaproteobacteria	o__Rhizobiales	f__Hyphomicrobiaceae	g__Pedomicrobium	s__	0	0	1	0	0	0	3	0	0	0	0	0	0	0	0	0	0	0
p__Firmicutes	c__Clostridia	o__Clostridiales	f__Ruminococcaceae			0	0	1	0	0	1	2	0	0	0	1	0	0	0	0	0	0	0
p__Actinobacteria	c__Thermoleophilia	o__Solirubrobacterales	f__	g__	s__	0	0	1	0	0	0	2	0	0	0	0	0	0	0	0	0	1	0
p__Actinobacteria	c__Acidimicrobiia	o__Acidimicrobiales	f__C111	g__	s__	0	0	6	1	0	0	2	0	0	0	0	0	1	0	0	0	1	0
p__Proteobacteria	c__Gammaproteobacteria	o__Xanthomonadales	f__Xanthomonadaceae	g__Lysobacter	s__	0	0	2	0	0	0	0	0	0	0	0	0	0	0	0	0	0	0
p__Bacteroidetes	c__Cytophagia	o__Cytophagales	f__Cytophagaceae	g__Adhaeribacter	s__	0	0	4	0	0	0	2	0	0	0	0	0	0	0	0	0	2	0
p__Gemmatimonadetes	c__Gemm-1	o__	f__	g__	s__	0	0	1	0	1	0	3	0	1	1	1	0	0	0	0	0	1	0
p__Acidobacteria	c__Acidobacteria-6	o__iii1-15	f__RB40	g__	s__	0	0	1	0	0	0	3	0	0	0	0	0	0	0	0	0	0	0
p__Acidobacteria	c__[Chloracidobacteria]	o__RB41	f__Ellin6075	g__	s__	0	0	1	0	0	0	2	0	0	0	0	0	0	0	0	0	2	0
						0	0	1	0	0	0	1	0	0	0	0	0	0	0	0	0	1	0
p__Actinobacteria	c__Acidimicrobiia	o__Acidimicrobiales	f__EB1017	g__	s__	0	0	2	0	1	0	2	0	0	0	0	0	0	0	0	0	0	0
p__TM7	c__TM7-1	o__	f__	g__	s__	0	0	2	0	0	0	3	0	0	0	0	0	0	0	0	0	2	0
p__Nitrospirae	c__Nitrospira	o__Nitrospirales	f__Nitrospiraceae	g__Nitrospira	s__	0	0	4	1	0	0	4	0	0	0	0	0	0	0	0	0	0	1
p__Firmicutes	c__Clostridia	o__Clostridiales	f__Lachnospiraceae	g__	s__	0	0	2	2	0	1	1	0	0	0	0	0	0	0	0	0	0	0
p__Crenarchaeota	c__Thaumarchaeota	o__Nitrososphaerales	f__Nitrososphaeraceae	g__Candidatus Nitrososphaera	s__	0	0	1	2	4	0	0	3	1	0	0	0	0	0	0	0	0	0
p__Actinobacteria	c__Actinobacteria	o__Actinomycetales				0	0	4	0	0	0	4	0	0	0	0	0	0	0	0	0	3	0
p__Proteobacteria	c__Gammaproteobacteria	o__Legionellales	f__Legionellaceae			0	0	3	0	0	0	4	0	0	0	0	0	0	0	0	0	1	0
p__Actinobacteria	c__Acidimicrobiia	o__Acidimicrobiales	f__EB1017	g__	s__	0	0	4	2	1	0	0	0	1	0	0	0	2	0	0	0	0	0
p__Acidobacteria	c__Acidobacteriia	o__Acidobacteriales	f__Koribacteraceae	g__Candidatus Koribacter	s__	0	0	1	0	0	0	0	0	2	0	0	0	0	0	0	0	0	0
p__Cyanobacteria	c__Chloroplast	o__Chlorophyta	f__	g__	s__	0	0	1	1	1	1	0	2	0	0	2	1	0	0	0	0	1	0
p__Proteobacteria	c__Alphaproteobacteria	o__Sphingomonadales	f__Sphingomonadaceae			0	0	1	4	11	2	0	5	6	0	2	5	2	0	0	0	0	2
p__Gemmatimonadetes	c__Gemmatimonadetes	o__Gemmatimonadales	f__Gemmatimonadaceae	g__Gemmatimonas	s__	0	0	2	0	0	0	1	0	0	0	0	0	0	0	0	0	0	0
p__Bacteroidetes	c__Sphingobacteriia	o__Sphingobacteriales	f__Sphingobacteriaceae	g__	s__	0	0	3	0	0	3	0	0	0	0	0	1	1	0	0	0	1	1
						0	0	1	0	0	0	1	0	0	0	0	0	0	0	0	0	1	0
p__Chloroflexi	c__Anaerolineae	o__A31	f__S47	g__	s__	0	0	2	0	0	1	3	0	0	0	0	0	0	0	0	0	0	0
						0	0	1	0	0	0	1	0	0	0	0	0	0	0	0	0	1	0
p__Firmicutes	c__Bacilli	o__Bacillales	f__Thermoactinomycetaceae	g__Planifilum	s__	0	0	2	1	1	0	1	0	0	0	0	0	0	0	0	0	4	0
p__Proteobacteria	c__Alphaproteobacteria	o__Rhizobiales	f__Rhodobiaceae	g__Afifella	s__	0	0	1	1	0	0	0	0	1	0	0	0	0	0	0	0	0	0
p__Firmicutes	c__Clostridia	o__Clostridiales	f__Ruminococcaceae	g__Ruminococcus	s__	0	0	1	0	0	0	0	0	0	0	0	0	1	2	1	0	0	1
p__Verrucomicrobia	c__Verrucomicrobiae	o__Verrucomicrobiales	f__Verrucomicrobiaceae	g__Luteolibacter	s__	0	0	1	0	0	0	0	0	0	0	0	0	2	0	0	0	0	0
p__Cyanobacteria	c__Chloroplast	o__Streptophyta	f__	g__	s__	0	0	1	0	0	0	2	0	0	0	0	0	1	0	0	0	1	0
p__Lentisphaerae	c__[Lentisphaeria]	o__Victivallales	f__Victivallaceae	g__	s__	0	0	1	0	0	1	1	0	0	0	0	0	1	2	0	0	1	1
p__Acidobacteria	c__[Chloracidobacteria]	o__RB41	f__Ellin6075	g__	s__	0	0	4	0	0	0	3	0	0	0	0	0	0	0	0	0	0	0
p__Bacteroidetes	c__Flavobacteriia	o__Flavobacteriales	f__Flavobacteriaceae	g__Flavobacterium	s__	0	0	1	0	0	0	1	0	0	0	0	0	2	0	0	0	0	0
p__Actinobacteria	c__Thermoleophilia	o__Gaiellales	f__Gaiellaceae	g__	s__	0	0	1	0	1	0	2	0	1	0	0	0	0	0	0	0	0	0
p__Chloroflexi	c__TK10	o__	f__	g__	s__	0	0	1	0	0	0	1	1	0	0	0	0	0	0	0	0	2	0
p__Actinobacteria	c__Actinobacteria	o__Actinomycetales	f__Microbacteriaceae	g__Agromyces	s__	0	0	5	1	0	0	3	1	1	2	0	0	0	0	0	0	1	1
p__Bacteroidetes	c__[Saprospirae]	o__[Saprospirales]	f__Chitinophagaceae	g__	s__	0	0	1	0	0	0	5	0	0	0	0	0	0	0	0	0	0	0
p__Firmicutes	c__Clostridia	o__Clostridiales	f__Ruminococcaceae			0	0	1	0	1	4	0	0	1	0	0	0	0	0	0	0	1	0
p__Proteobacteria	c__Betaproteobacteria	o__Burkholderiales	f__Alcaligenaceae	g__	s__	0	0	1	1	0	0	4	1	0	0	1	0	0	0	0	0	2	0
p__Firmicutes	c__Bacilli	o__Bacillales	f__Planococcaceae	g__Sporosarcina	s__	0	0	4	1	1	0	2	2	1	1	1	0	0	0	0	0	2	0
p__Armatimonadetes	c__[Fimbriimonadia]	o__[Fimbriimonadales]	f__[Fimbriimonadaceae]	g__	s__	0	0	2	0	0	0	0	0	0	0	0	0	0	0	0	0	0	0
p__Actinobacteria	c__Acidimicrobiia	o__Acidimicrobiales	f__	g__	s__	0	0	2	0	0	0	0	0	0	0	0	0	0	0	0	0	0	0
p__Acidobacteria	c__Acidobacteria-5	o__	f__	g__	s__	0	0	2	0	1	0	3	0	0	0	0	0	0	0	0	0	2	0
p__Firmicutes	c__Clostridia	o__Clostridiales	f__Ruminococcaceae			0	0	2	3	4	0	0	1	0	0	1	2	0	0	0	0	0	0
p__Cyanobacteria	c__4C0d-2	o__SM1D11	f__	g__	s__	0	0	2	0	0	0	2	0	0	0	0	0	1	0	0	0	2	0
p__Proteobacteria	c__Deltaproteobacteria	o__Myxococcales	f__Myxococcaceae	g__	s__	0	0	1	0	0	0	1	0	0	0	0	0	0	0	0	0	1	0
p__Chloroflexi	c__Ellin6529	o__	f__	g__	s__	0	0	1	2	0	0	1	1	1	0	0	0	0	0	0	0	0	0
p__Actinobacteria	c__Coriobacteriia	o__Coriobacteriales	f__Coriobacteriaceae	g__Adlercreutzia	s__	0	0	1	0	0	0	0	0	1	0	0	0	2	0	0	0	0	0
p__Bacteroidetes	c__Cytophagia	o__Cytophagales	f__Cytophagaceae	g__Adhaeribacter	s__	0	0	2	2	0	0	2	0	0	0	0	0	0	0	0	0	1	0
p__Firmicutes	c__Clostridia	o__Clostridiales	f__Ruminococcaceae			0	0	1	0	4	0	2	0	3	2	0	0	0	0	1	1	0	0
p__Chloroflexi	c__Anaerolineae	o__Caldilineales	f__Caldilineaceae	g__Caldilinea	s__	0	0	2	1	1	2	1	0	0	0	0	0	0	0	0	0	0	0
p__Actinobacteria	c__Thermoleophilia	o__Solirubrobacterales	f__Solirubrobacteraceae	g__	s__	0	0	2	5	6	1	0	1	2	3	6	1	0	0	0	0	0	0
p__Acidobacteria	c__iii1-8	o__DS-18	f__	g__	s__	0	0	1	0	0	0	0	0	0	0	0	0	0	0	0	0	2	0
p__Nitrospirae	c__Nitrospira	o__Nitrospirales	f__0319-6A21	g__	s__	0	0	2	1	1	0	3	2	0	1	0	0	0	0	0	0	5	0
p__Actinobacteria	c__Acidimicrobiia	o__Acidimicrobiales	f__	g__	s__	0	0	1	0	0	0	2	0	0	0	0	0	0	0	0	0	1	0
p__Actinobacteria	c__Thermoleophilia	o__Solirubrobacterales	f__	g__	s__	0	0	2	0	0	0	2	2	0	0	1	0	0	0	0	0	1	0
p__Actinobacteria	c__Thermoleophilia	o__Solirubrobacterales	f__	g__	s__	0	0	1	1	1	0	3	1	0	1	0	1	0	0	0	0	2	0
p__Actinobacteria	c__Acidimicrobiia	o__Acidimicrobiales	f__	g__	s__	0	0	3	0	0	0	2	0	0	0	0	0	0	0	0	0	1	0
p__Actinobacteria	c__Thermoleophilia	o__Gaiellales	f__Gaiellaceae	g__	s__	0	0	2	0	1	0	1	4	4	0	1	1	0	0	0	0	1	0
p__Firmicutes	c__Clostridia	o__Clostridiales	f__Eubacteriaceae	g__Anaerofustis	s__	0	0	1	0	0	0	0	1	0	0	0	2	0	0	1	0	2	0
p__Actinobacteria	c__Thermoleophilia	o__Gaiellales	f__Gaiellaceae	g__	s__	0	0	3	2	3	2	0	2	5	2	3	0	3	0	0	0	4	0
p__Bacteroidetes	c__Sphingobacteriia	o__Sphingobacteriales	f__Sphingobacteriaceae	g__Pedobacter	s__	0	0	2	0	0	0	5	0	2	0	1	6	8	0	0	0	2	0
p__Acidobacteria	c__Acidobacteria-6	o__iii1-15	f__	g__	s__	0	0	1	0	0	1	1	0	0	0	0	0	0	0	0	0	0	0
p__Proteobacteria	c__Alphaproteobacteria	o__Rhodospirillales	f__Acetobacteraceae	g__	s__	0	0	1	0	0	0	1	0	0	0	0	0	0	0	0	0	0	0
p__Firmicutes	c__Bacilli	o__Bacillales	f__Bacillaceae	g__Bacillus		0	0	1	0	0	0	0	0	0	0	1	0	0	0	0	0	0	0
p__Proteobacteria	c__Gammaproteobacteria	o__Xanthomonadales	f__Sinobacteraceae	g__	s__	0	0	7	0	0	0	0	0	0	0	0	0	0	0	0	0	2	0
p__Acidobacteria	c__Acidobacteria-6	o__iii1-15	f__	g__	s__	0	0	1	2	0	0	1	0	0	0	0	0	0	0	0	0	0	0
p__Acidobacteria	c__Acidobacteria-6	o__iii1-15	f__	g__	s__	0	0	1	0	0	0	1	1	0	0	0	0	3	0	0	0	2	0
p__Actinobacteria	c__Actinobacteria	o__Actinomycetales	f__Streptosporangiaceae	g__Streptosporangium	s__	0	0	2	2	0	1	2	0	1	1	0	0	0	0	0	0	0	0
p__Firmicutes	c__Clostridia	o__Clostridiales	f__Ruminococcaceae	g__	s__	0	0	1	3	2	0	0	0	0	0	0	0	0	0	0	0	0	2
p__Proteobacteria	c__Gammaproteobacteria	o__Xanthomonadales	f__Xanthomonadaceae	g__Lysobacter	s__	0	0	1	0	0	0	2	0	0	0	0	0	0	0	0	0	1	0
p__Actinobacteria	c__Thermoleophilia	o__Solirubrobacterales	f__Solirubrobacteraceae	g__Solirubrobacter	s__	0	0	1	0	1	0	1	1	2	0	2	1	1	0	0	0	1	1
p__Firmicutes	c__Clostridia	o__Clostridiales	f__Veillonellaceae	g__Phascolarctobacterium	s__	0	0	1	0	0	1	0	0	0	0	0	0	0	1	0	0	0	0
p__Actinobacteria	c__Actinobacteria	o__Actinomycetales	f__Nocardiaceae	g__Rhodococcus	s__	0	0	1	19	9	2	0	9	7	3	6	1	5	0	0	0	0	9
p__Firmicutes	c__Clostridia	o__Clostridiales				0	0	1	1	0	1	5	0	0	0	0	0	0	0	0	0	0	0
p__Actinobacteria	c__Acidimicrobiia	o__Acidimicrobiales	f__C111	g__	s__	0	0	1	1	1	0	1	0	2	0	0	0	0	0	0	0	0	0
p__Actinobacteria	c__Thermoleophilia	o__Solirubrobacterales	f__	g__	s__	0	0	2	2	2	0	2	1	0	0	2	0	0	0	0	0	2	0
p__Proteobacteria	c__Alphaproteobacteria	o__Rhodospirillales	f__Rhodospirillaceae	g__	s__	0	0	1	0	0	0	0	0	0	1	0	0	1	0	0	0	1	1
p__Firmicutes	c__Clostridia	o__Clostridiales	f__[Mogibacteriaceae]	g__	s__	0	0	1	0	1	0	1	0	1	0	0	0	0	0	0	0	0	0
p__Firmicutes	c__Clostridia	o__Clostridiales	f__Christensenellaceae	g__Christensenella	s__	0	0	1	0	0	2	0	0	1	0	0	1	1	0	0	0	0	1
p__Actinobacteria	c__Actinobacteria	o__Actinomycetales	f__Nakamurellaceae	g__	s__	0	0	1	1	0	1	0	0	0	0	0	0	0	0	0	0	0	0
p__Firmicutes	c__Clostridia	o__Clostridiales	f__Lachnospiraceae	g__Anaerostipes	s__	0	0	1	0	0	2	0	0	1	0	0	1	0	1	0	0	0	0
p__Proteobacteria	c__Alphaproteobacteria	o__Rhizobiales	f__Brucellaceae	g__Ochrobactrum	s__	0	0	1	39	46	28	0	33	40	26	13	37	55	0	0	1	0	17
p__Firmicutes	c__Clostridia	o__Clostridiales	f__Ruminococcaceae			0	0	3	0	0	1	0	0	0	0	0	1	0	0	0	0	0	0
						0	0	1	0	0	0	0	0	0	0	0	0	0	0	0	0	1	0
p__Firmicutes	c__Clostridia	o__Clostridiales				0	0	1	0	0	0	2	0	0	0	0	0	0	0	0	0	2	0
p__Firmicutes	c__Clostridia	o__Clostridiales	f__Clostridiaceae	g__Clostridium		0	0	1	1	0	1	0	0	1	0	0	0	1	0	0	0	0	0
p__Actinobacteria	c__Acidimicrobiia	o__Acidimicrobiales	f__	g__	s__	0	0	1	0	0	0	2	0	1	0	0	0	0	0	0	0	0	0
p__Firmicutes	c__Clostridia	o__Clostridiales	f__Christensenellaceae	g__	s__	0	0	1	0	2	1	2	1	1	3	0	4	2	0	1	0	0	1
p__Actinobacteria	c__Acidimicrobiia	o__Acidimicrobiales				0	0	1	0	2	1	1	0	3	0	0	0	0	0	0	0	0	0
p__Firmicutes	c__Clostridia	o__Clostridiales	f__Lachnospiraceae			0	0	1	0	0	0	3	0	0	3	0	0	1	0	0	1	1	0
p__Chloroflexi	c__Anaerolineae	o__Caldilineales	f__Caldilineaceae			0	0	1	0	0	0	2	0	1	0	0	0	0	0	0	0	1	0
p__Actinobacteria	c__Actinobacteria	o__Actinomycetales	f__Mycobacteriaceae	g__Mycobacterium	s__	0	0	1	1	0	1	5	0	0	0	0	1	1	0	0	0	2	0
p__Firmicutes	c__Clostridia	o__Clostridiales	f__Gracilibacteraceae	g__Gracilibacter	s__	0	0	1	3	3	1	1	1	3	0	0	1	0	0	0	0	2	0
p__Firmicutes	c__Bacilli	o__Bacillales	f__Thermoactinomycetaceae	g__Thermoactinomyces	s__	0	0	2	0	1	0	1	0	1	0	0	0	0	0	0	0	0	0
p__Bacteroidetes	c__Bacteroidia	o__Bacteroidales	f__[Barnesiellaceae]	g__	s__	0	0	2	0	0	0	1	0	0	0	2	0	0	0	0	0	0	0
p__Firmicutes	c__Bacilli	o__Bacillales	f__	g__	s__	0	0	1	0	0	0	1	0	0	0	0	0	0	0	0	0	2	0
p__Firmicutes	c__Clostridia	o__Clostridiales	f__Ruminococcaceae	g__Oscillospira	s__	0	0	2	0	0	0	0	0	0	0	0	0	0	0	0	0	0	0
p__Firmicutes	c__Clostridia	o__Clostridiales	f__Clostridiaceae			0	0	1	0	1	0	0	3	0	3	0	0	0	0	0	0	0	0
p__Acidobacteria	c__iii1-8	o__32-20	f__	g__	s__	0	0	1	0	0	1	3	0	0	0	0	0	0	0	0	0	2	1
p__Firmicutes	c__Clostridia	o__Clostridiales	f__Dehalobacteriaceae	g__Dehalobacterium	s__	0	0	1	5	1	0	3	1	1	0	3	1	0	0	0	0	0	2
p__Nitrospirae	c__Nitrospira	o__Nitrospirales	f__0319-6A21	g__	s__	0	0	1	1	0	0	0	0	0	0	2	0	0	0	0	0	1	0
p__Actinobacteria	c__Thermoleophilia	o__Gaiellales	f__Gaiellaceae	g__	s__	0	0	1	1	2	0	6	2	2	0	3	0	1	0	0	0	0	0
p__Firmicutes	c__Clostridia	o__Clostridiales	f__Christensenellaceae	g__	s__	0	0	1	4	3	3	1	1	1	0	3	3	0	0	2	1	0	0
p__Firmicutes	c__Clostridia	o__Clostridiales				0	0	1	0	0	0	3	0	0	0	0	0	0	0	0	0	2	0
p__Cyanobacteria	c__Chloroplast	o__Stramenopiles	f__	g__	s__	0	0	1	0	0	0	0	2	0	0	0	0	0	0	0	0	1	0
p__Gemmatimonadetes	c__Gemm-1	o__	f__	g__	s__	0	0	1	0	0	0	0	0	1	0	1	0	0	0	0	0	1	2
p__Acidobacteria	c__Acidobacteria-6	o__iii1-15	f__	g__	s__	0	0	1	0	1	0	3	1	0	2	0	0	1	0	0	0	1	0
p__Acidobacteria	c__Solibacteres	o__Solibacterales	f__PAUC26f	g__	s__	0	0	1	0	0	0	1	0	0	0	0	0	0	0	0	0	2	0
p__Firmicutes	c__Bacilli	o__Bacillales	f__Thermoactinomycetaceae	g__	s__	0	0	1	0	0	0	1	0	0	0	0	0	0	0	0	0	0	0
p__Proteobacteria	c__Deltaproteobacteria	o__Myxococcales	f__Haliangiaceae	g__	s__	0	0	2	0	0	0	0	0	0	0	0	0	0	0	0	0	0	0
p__Bacteroidetes	c__[Saprospirae]	o__[Saprospirales]	f__Chitinophagaceae	g__Flavisolibacter	s__	0	0	1	0	1	0	4	0	1	0	0	0	0	0	0	0	1	0
p__Actinobacteria	c__Thermoleophilia	o__Solirubrobacterales	f__	g__	s__	0	0	1	0	0	0	2	0	0	0	0	0	0	0	0	0	0	0
p__Firmicutes	c__Clostridia	o__Clostridiales	f__Ruminococcaceae			0	0	1	0	1	0	0	0	0	0	1	0	0	0	0	1	0	2
p__Proteobacteria	c__Gammaproteobacteria	o__Xanthomonadales	f__Xanthomonadaceae			0	0	0	56	8	3	0	36	4	1	19	7	14	0	0	0	0	13
p__Firmicutes	c__Clostridia	o__Clostridiales	f__Lachnospiraceae	g__	s__	0	0	0	2	0	0	0	0	0	0	0	1	1	0	0	0	0	0
p__Bacteroidetes	c__Sphingobacteriia	o__Sphingobacteriales	f__Sphingobacteriaceae	g__	s__	0	0	0	41	39	5	0	36	46	1	39	8	27	0	0	0	0	26
p__Firmicutes	c__Clostridia	o__Clostridiales	f__Lachnospiraceae	g__	s__	0	0	0	2	0	0	0	0	0	0	0	0	0	0	0	0	0	0
p__Proteobacteria	c__Alphaproteobacteria	o__Rhodospirillales	f__Acetobacteraceae	g__	s__	0	0	0	9	22	23	0	10	25	18	2	13	4	0	0	0	0	4
p__Cyanobacteria	c__Chloroplast	o__Stramenopiles	f__	g__	s__	0	0	0	2	0	1	2	1	1	0	0	1	0	0	0	0	0	0
p__Proteobacteria	c__Gammaproteobacteria	o__Xanthomonadales	f__Xanthomonadaceae	g__Luteibacter	s__rhizovicinus	0	0	0	15	0	0	1	11	1	2	5	0	3	0	0	0	0	4
p__Proteobacteria	c__Alphaproteobacteria	o__Sphingomonadales	f__Sphingomonadaceae	g__Sphingomonas	s__wittichii	0	0	0	22	30	19	0	10	22	13	6	8	12	0	0	0	0	8
p__Actinobacteria	c__Actinobacteria	o__Actinomycetales	f__Pseudonocardiaceae	g__Pseudonocardia	s__	0	0	0	1	4	0	0	0	0	1	0	0	1	0	0	0	0	0
p__Proteobacteria	c__Alphaproteobacteria	o__Rickettsiales	f__mitochondria			0	0	0	34	31	21	0	28	23	16	15	1	8	0	0	0	0	11
p__Acidobacteria	c__Acidobacteriia	o__Acidobacteriales	f__Acidobacteriaceae	g__	s__	0	0	0	39	76	48	0	32	64	26	40	22	29	0	0	0	1	10
p__Proteobacteria	c__Betaproteobacteria	o__Burkholderiales	f__Burkholderiaceae	g__Burkholderia		0	0	0	40	2	0	0	44	1	0	55	3	27	0	0	0	0	14
p__Proteobacteria	c__Betaproteobacteria	o__Burkholderiales	f__Oxalobacteraceae	g__Herbaspirillum	s__	0	0	0	42	46	34	0	33	52	41	18	39	24	0	0	1	0	25
p__Acidobacteria	c__Acidobacteriia	o__Acidobacteriales	f__Acidobacteriaceae	g__Edaphobacter	s__modestum	0	0	0	73	51	12	0	54	64	7	35	10	21	0	0	0	0	27
p__Tenericutes	c__Mollicutes	o__RF39	f__	g__	s__	0	0	0	4	3	0	0	2	4	0	0	0	2	0	0	0	0	1
p__Proteobacteria	c__Betaproteobacteria	o__Burkholderiales	f__	g__	s__	0	0	0	1	1	0	0	1	1	1	3	0	0	0	0	0	0	0
p__Firmicutes	c__Clostridia	o__Clostridiales	f__Ruminococcaceae	g__Faecalibacterium	s__prausnitzii	0	0	0	1	0	1	0	0	0	0	2	0	0	0	1	0	2	1
p__Bacteroidetes	c__Flavobacteriia	o__Flavobacteriales	f__[Weeksellaceae]	g__Chryseobacterium	s__	0	0	0	1	0	0	0	1	0	0	1	1	7	0	0	0	0	0
p__Firmicutes	c__Clostridia	o__Clostridiales	f__Lachnospiraceae	g__	s__	0	0	0	1	1	0	0	1	0	0	0	0	0	0	0	0	0	0
p__Proteobacteria	c__Gammaproteobacteria	o__Legionellales	f__Legionellaceae			0	0	0	4	9	3	0	0	6	3	2	2	3	0	0	0	0	1
p__Bacteroidetes	c__Sphingobacteriia	o__Sphingobacteriales	f__Sphingobacteriaceae	g__Pedobacter	s__	0	0	0	8	49	4	0	11	29	1	11	5	33	0	0	0	0	1
p__Proteobacteria	c__Gammaproteobacteria	o__Enterobacteriales	f__Enterobacteriaceae			0	0	0	12	7	55	0	7	2	37	27	16	38	1	0	1	0	6
p__Actinobacteria	c__Acidimicrobiia	o__Acidimicrobiales	f__EB1017	g__	s__	0	0	0	5	0	0	1	0	1	2	1	1	0	0	0	0	0	1
p__Cyanobacteria	c__Nostocophycideae	o__Nostocales	f__Nostocaceae			0	0	0	8	3	1	0	0	1	1	4	0	3	0	0	0	0	1
p__Cyanobacteria	c__Chloroplast	o__Chlorophyta	f__	g__	s__	0	0	0	4	5	2	0	2	4	1	1	1	3	0	0	0	1	3
p__Firmicutes	c__Clostridia	o__Clostridiales	f__Lachnospiraceae	g__	s__	0	0	0	1	2	0	1	1	1	0	0	0	1	0	0	0	2	0
p__Proteobacteria	c__Gammaproteobacteria	o__Xanthomonadales	f__Xanthomonadaceae	g__Rhodanobacter	s__	0	0	0	2	23	7	1	4	16	4	6	2	13	0	0	0	0	3
p__Cyanobacteria	c__Chloroplast	o__Stramenopiles	f__	g__	s__	0	0	0	2	1	0	0	0	0	1	2	1	0	0	0	0	0	0
p__Proteobacteria	c__Alphaproteobacteria	o__Rickettsiales	f__	g__	s__	0	0	0	1	1	0	1	0	0	0	1	0	0	0	0	0	1	0
p__Bacteroidetes	c__[Saprospirae]	o__[Saprospirales]	f__Chitinophagaceae	g__	s__	0	0	0	1	0	0	2	0	0	0	0	0	0	0	0	0	0	0
p__Actinobacteria	c__Actinobacteria	o__Actinomycetales	f__Dermabacteraceae	g__Brachybacterium	s__	0	0	0	1	0	0	0	0	0	0	0	0	0	0	0	0	0	1
p__Bacteroidetes	c__Flavobacteriia	o__Flavobacteriales	f__Flavobacteriaceae	g__Flavobacterium	s__succinicans	0	0	0	7	27	4	0	5	28	11	16	46	68	0	0	0	0	2
p__Verrucomicrobia	c__[Spartobacteria]	o__[Chthoniobacterales]	f__[Chthoniobacteraceae]	g__DA101	s__	0	0	0	1	1	0	0	0	0	0	0	0	0	0	0	0	0	0
p__Acidobacteria	c__Acidobacteria-6	o__iii1-15	f__	g__	s__	0	0	0	1	1	0	1	1	3	1	0	0	0	0	0	0	0	0
p__Proteobacteria	c__Alphaproteobacteria	o__Rhizobiales	f__Rhizobiaceae	g__Agrobacterium	s__	0	0	0	1	2	0	0	0	1	1	2	0	4	0	0	0	0	0
p__Cyanobacteria	c__Chloroplast	o__Chlorophyta	f__Chlamydomonadaceae			0	0	0	2	1	0	0	2	2	0	1	1	1	0	0	0	0	2
p__Actinobacteria	c__Actinobacteria	o__Actinomycetales	f__Dermacoccaceae	g__Dermacoccus	s__	0	0	0	1	2	1	0	0	0	1	0	0	0	0	0	0	0	0
p__Proteobacteria	c__Alphaproteobacteria	o__Ellin329	f__	g__	s__	0	0	0	1	4	1	0	0	4	1	0	2	2	0	0	0	0	0
p__Actinobacteria	c__Coriobacteriia	o__Coriobacteriales	f__Coriobacteriaceae	g__Adlercreutzia	s__	0	0	0	1	1	0	0	0	0	0	1	0	0	0	2	0	0	0
p__Actinobacteria	c__Thermoleophilia	o__Gaiellales	f__Gaiellaceae	g__	s__	0	0	0	3	0	1	4	0	1	1	0	0	1	0	0	0	1	0
p__Actinobacteria	c__Acidimicrobiia	o__Acidimicrobiales	f__EB1017	g__	s__	0	0	0	1	0	0	3	0	1	1	0	0	0	0	0	0	1	0
						0	0	0	1	0	0	0	1	0	0	0	0	0	0	0	0	0	1
p__TM6	c__SJA-4	o__	f__	g__	s__	0	0	0	2	18	10	0	1	19	16	4	2	1	0	0	0	0	1
p__Firmicutes	c__Clostridia	o__Clostridiales	f__Lachnospiraceae	g__Coprococcus	s__	0	0	0	1	0	0	2	3	2	1	1	0	0	0	0	0	0	0
p__Proteobacteria	c__Betaproteobacteria	o__Burkholderiales	f__Oxalobacteraceae	g__	s__	0	0	0	1	0	1	0	0	1	0	0	0	1	0	0	0	0	0
p__Firmicutes	c__Clostridia	o__Clostridiales	f__Lachnospiraceae			0	0	0	1	0	0	0	0	1	1	0	0	1	1	0	0	0	0
p__Proteobacteria	c__Gammaproteobacteria	o__Legionellales	f__Coxiellaceae	g__	s__	0	0	0	6	0	0	0	3	1	1	3	1	1	0	0	0	0	2
p__Proteobacteria	c__Alphaproteobacteria	o__Rickettsiales	f__	g__	s__	0	0	0	3	1	2	0	4	1	0	2	0	1	0	0	0	0	1
p__Proteobacteria	c__Alphaproteobacteria	o__Rhizobiales	f__Rhizobiaceae	g__Kaistia	s__	0	0	0	1	0	0	1	1	2	1	0	2	3	0	0	0	0	0
p__Proteobacteria	c__Deltaproteobacteria	o__Myxococcales	f__Myxococcaceae	g__Anaeromyxobacter	s__	0	0	0	2	1	1	0	2	3	0	0	0	0	0	0	0	0	0
p__Proteobacteria	c__Betaproteobacteria	o__Burkholderiales	f__Alcaligenaceae	g__	s__	0	0	0	1	4	9	0	2	4	6	6	4	5	0	0	0	0	1
p__Proteobacteria	c__Alphaproteobacteria	o__Ellin329	f__	g__	s__	0	0	0	1	0	1	0	0	1	0	0	0	0	0	0	0	0	0
p__Actinobacteria	c__Acidimicrobiia	o__Acidimicrobiales	f__	g__	s__	0	0	0	2	0	0	0	0	1	0	0	0	0	0	0	0	0	1
p__Gemmatimonadetes	c__Gemmatimonadetes	o__	f__	g__	s__	0	0	0	1	0	0	0	0	1	0	0	0	0	0	0	0	0	0
						0	0	0	1	0	0	0	1	0	0	0	0	0	0	0	0	0	1
p__Firmicutes	c__Bacilli	o__Bacillales	f__Paenibacillaceae	g__Paenibacillus	s__	0	0	0	1	0	0	0	3	1	0	0	2	3	0	0	0	0	0
p__Actinobacteria	c__Actinobacteria	o__Actinomycetales	f__Actinospicaceae	g__	s__	0	0	0	1	1	0	0	0	1	0	1	0	0	0	0	0	0	0
p__Acidobacteria	c__Solibacteres	o__Solibacterales	f__Solibacteraceae	g__	s__	0	0	0	1	10	2	0	2	4	1	3	0	1	0	0	0	0	4
						0	0	0	1	0	0	0	1	0	0	0	0	0	0	0	0	0	1
						0	0	0	1	0	0	0	1	0	0	0	0	0	0	0	0	0	1
p__Chloroflexi	c__Thermomicrobia	o__JG30-KF-CM45	f__	g__	s__	0	0	0	1	2	0	0	1	0	0	1	0	1	0	0	0	1	0
p__Cyanobacteria	c__Chloroplast					0	0	0	4	1	0	0	4	5	1	2	0	0	0	0	0	0	0
p__Cyanobacteria	c__Chloroplast	o__Streptophyta	f__	g__	s__	0	0	0	1	2	0	0	2	2	0	1	1	0	0	0	0	0	0
p__Bacteroidetes	c__Bacteroidia	o__Bacteroidales	f__S24-7	g__	s__	0	0	0	1	0	7	0	0	0	1	2	2	1	0	2	0	0	1
p__Proteobacteria	c__Alphaproteobacteria	o__Caulobacterales	f__Caulobacteraceae			0	0	0	2	0	0	0	0	1	0	0	0	5	0	0	1	0	0
p__Firmicutes	c__Clostridia	o__Clostridiales	f__Ruminococcaceae			0	0	0	2	0	0	0	0	0	0	0	0	0	4	0	0	0	0
p__Actinobacteria	c__Rubrobacteria	o__Rubrobacterales	f__Rubrobacteraceae	g__Rubrobacter	s__	0	0	0	3	1	0	0	0	2	1	2	0	1	0	0	0	0	3
p__Proteobacteria	c__Gammaproteobacteria	o__Enterobacteriales	f__Enterobacteriaceae			0	0	0	1	0	0	0	0	0	0	0	3	2	0	1	0	0	0
p__Chloroflexi	c__Gitt-GS-136	o__	f__	g__	s__	0	0	0	1	3	1	1	4	0	0	3	1	0	0	0	0	0	1
p__Proteobacteria	c__Gammaproteobacteria	o__Legionellales	f__Legionellaceae	g__Legionella	s__	0	0	0	2	1	1	0	1	3	0	0	0	0	0	0	0	1	0
p__Firmicutes	c__Clostridia	o__OPB54	f__	g__	s__	0	0	0	1	0	0	0	0	0	0	1	1	0	0	0	0	1	1
p__Proteobacteria	c__Alphaproteobacteria	o__Rickettsiales	f__	g__	s__	0	0	0	1	0	0	0	2	0	1	0	0	1	0	0	0	0	0
p__Actinobacteria	c__Thermoleophilia	o__Solirubrobacterales	f__Patulibacteraceae	g__Patulibacter	s__	0	0	0	2	3	1	1	0	1	1	1	0	0	0	0	0	0	3
p__Proteobacteria	c__Gammaproteobacteria	o__Legionellales	f__Legionellaceae	g__	s__	0	0	0	2	2	1	0	1	7	2	0	0	2	0	0	0	0	0
p__Verrucomicrobia	c__[Spartobacteria]	o__[Chthoniobacterales]	f__[Chthoniobacteraceae]	g__	s__	0	0	0	1	0	0	1	0	0	1	0	0	0	0	0	0	0	1
p__Bacteroidetes	c__[Saprospirae]	o__[Saprospirales]	f__Chitinophagaceae	g__	s__	0	0	0	1	2	2	0	0	0	1	1	18	4	0	0	0	0	2
						0	0	0	1	0	0	0	0	0	0	0	0	0	0	0	0	0	1
p__TM7	c__TM7-3	o__EW055	f__	g__	s__	0	0	0	1	0	1	0	2	2	0	0	0	1	0	0	0	0	0
p__Firmicutes	c__Clostridia	o__Clostridiales	f__	g__	s__	0	0	0	2	2	0	1	2	2	0	0	0	0	0	0	0	0	0
p__Chlamydiae	c__Chlamydiia	o__Chlamydiales	f__Parachlamydiaceae			0	0	0	1	6	2	0	0	1	2	0	1	0	0	0	0	0	0
p__Actinobacteria	c__MB-A2-108	o__0319-7L14	f__	g__	s__	0	0	0	1	2	1	2	1	6	1	1	1	1	0	0	0	2	1
p__WS3	c__PRR-12	o__Sediment-1	f__	g__	s__	0	0	0	1	0	0	0	2	3	0	1	0	0	0	0	0	0	0
p__Firmicutes	c__Bacilli	o__Lactobacillales	f__Enterococcaceae			0	0	0	2	1	0	0	0	0	0	1	5	2	0	0	0	0	0
p__Firmicutes	c__Clostridia	o__Clostridiales	f__Clostridiaceae			0	0	0	1	1	0	0	1	1	0	1	0	0	0	1	0	1	0
p__Firmicutes	c__Clostridia	o__OPB54	f__	g__	s__	0	0	0	2	0	1	1	1	2	0	0	0	0	0	0	0	0	1
p__Firmicutes	c__Clostridia	o__Clostridiales	f__Christensenellaceae	g__	s__	0	0	0	1	0	1	0	1	0	0	0	0	1	2	1	0	0	1
p__Proteobacteria	c__Alphaproteobacteria	o__Ellin329	f__	g__	s__	0	0	0	1	4	2	0	1	4	0	1	0	2	0	0	0	0	2
p__Firmicutes	c__Clostridia	o__Clostridiales	f__Ruminococcaceae			0	0	0	1	0	0	2	0	0	0	1	3	12	2	1	0	0	0
p__Firmicutes	c__Clostridia	o__Clostridiales	f__Clostridiaceae	g__Clostridium	s__	0	0	0	2	1	0	0	0	1	0	1	0	1	0	0	0	1	1
p__Proteobacteria	c__Alphaproteobacteria	o__Sphingomonadales	f__Sphingomonadaceae	g__Novosphingobium	s__	0	0	0	1	1	0	0	1	1	0	0	1	1	0	0	0	0	0
p__Actinobacteria	c__Coriobacteriia	o__Coriobacteriales	f__Coriobacteriaceae	g__Slackia	s__	0	0	0	1	0	0	0	2	1	4	1	0	0	1	1	0	0	1
p__Actinobacteria	c__Actinobacteria	o__Actinomycetales	f__Frankiaceae	g__	s__	0	0	0	1	0	1	0	2	0	2	1	0	0	0	0	0	0	1
p__Chloroflexi	c__Chloroflexi	o__[Roseiflexales]	f__[Kouleothrixaceae]	g__	s__	0	0	0	1	0	0	0	1	0	0	0	0	0	0	0	0	0	1
p__Firmicutes	c__Clostridia	o__Clostridiales	f__Christensenellaceae	g__	s__	0	0	0	1	0	0	0	1	0	0	0	0	0	1	0	0	0	1
p__Actinobacteria	c__Rubrobacteria	o__Rubrobacterales	f__Rubrobacteraceae	g__Rubrobacter	s__	0	0	0	1	0	6	2	4	1	0	0	0	0	0	0	0	0	0
p__Cyanobacteria	c__Chloroplast	o__Chlorophyta	f__Chlamydomonadaceae	g__Chlamydomonas	s__moewusii	0	0	0	1	1	0	0	2	0	0	2	0	0	0	0	0	0	0
p__Actinobacteria	c__Actinobacteria	o__Actinomycetales	f__Nocardioidaceae			0	0	0	1	2	1	0	0	0	0	0	0	0	0	0	0	0	0
p__Chlamydiae	c__Chlamydiia	o__Chlamydiales	f__Parachlamydiaceae	g__Candidatus Protochlamydia	s__	0	0	0	0	7	3	0	0	5	5	0	2	2	0	0	0	0	1
p__Firmicutes	c__Bacilli	o__Bacillales	f__Alicyclobacillaceae			0	0	0	0	7	0	1	0	5	0	0	0	0	0	0	0	0	0
p__Proteobacteria	c__Gammaproteobacteria	o__Xanthomonadales	f__Xanthomonadaceae	g__	s__	0	0	0	0	4	8	0	1	3	2	3	3	2	0	0	0	0	0
p__Proteobacteria	c__Gammaproteobacteria	o__Legionellales	f__Coxiellaceae	g__Aquicella	s__	0	0	0	0	9	1	0	1	5	1	0	1	0	0	0	0	0	1
p__Proteobacteria	c__Alphaproteobacteria	o__Rhodospirillales	f__Rhodospirillaceae	g__	s__	0	0	0	0	1	1	0	1	0	0	0	0	0	0	0	0	0	0
p__Cyanobacteria	c__Chloroplast	o__Chlorophyta	f__	g__	s__	0	0	0	0	1	1	0	0	0	2	0	0	0	0	0	0	0	0
p__Cyanobacteria	c__Chloroplast	o__Chlorophyta	f__	g__	s__	0	0	0	0	3	2	0	0	3	1	0	0	1	0	0	0	1	1
p__Proteobacteria	c__Alphaproteobacteria	o__Rhodospirillales	f__Rhodospirillaceae	g__Azospirillum	s__	0	0	0	0	3	1	0	0	1	3	1	1	17	0	0	0	0	0
p__Firmicutes	c__Clostridia	o__Clostridiales				0	0	0	0	1	0	0	0	2	0	0	1	0	0	0	0	0	1
p__Chloroflexi	c__C0119	o__	f__	g__	s__	0	0	0	0	1	0	0	0	0	0	0	0	0	0	0	0	2	0
p__Proteobacteria	c__Gammaproteobacteria	o__Pseudomonadales	f__Pseudomonadaceae	g__Pseudomonas	s__	0	0	0	0	2	1	0	0	3	0	0	0	0	0	0	0	0	2
p__Proteobacteria	c__Alphaproteobacteria	o__Rickettsiales	f__	g__	s__	0	0	0	0	2	2	0	0	1	2	0	0	0	0	0	0	0	0
p__Nitrospirae	c__Nitrospira	o__Nitrospirales	f__0319-6A21	g__	s__	0	0	0	0	1	0	3	0	1	0	0	0	0	0	0	0	0	0
p__TM6	c__SJA-4	o__	f__	g__	s__	0	0	0	0	4	0	0	0	0	0	0	0	0	0	0	0	0	0
p__Acidobacteria	c__Acidobacteriia	o__Acidobacteriales	f__Acidobacteriaceae	g__	s__	0	0	0	0	3	2	0	2	2	4	2	0	4	0	0	0	0	0
p__Proteobacteria	c__Gammaproteobacteria					0	0	0	0	2	0	0	0	0	0	0	0	0	0	0	0	0	0
p__Firmicutes	c__Clostridia	o__Clostridiales	f__Dehalobacteriaceae	g__Dehalobacterium	s__	0	0	0	0	2	0	0	0	0	0	0	0	1	0	0	0	0	1
p__Firmicutes	c__Clostridia	o__Clostridiales	f__Dehalobacteriaceae	g__Dehalobacterium	s__	0	0	0	0	1	0	0	0	0	0	0	0	0	0	0	0	0	0
p__Firmicutes	c__Clostridia	o__Clostridiales	f__Lachnospiraceae	g__Defluviitalea	s__saccharophila	0	0	0	0	2	0	0	0	0	0	0	0	0	0	0	0	0	0
p__Actinobacteria	c__Actinobacteria	o__Actinomycetales	f__Brevibacteriaceae	g__Brevibacterium	s__aureum	0	0	0	0	3	1	0	0	1	0	2	0	1	0	0	0	0	0
p__Firmicutes	c__Clostridia	o__Clostridiales	f__Ruminococcaceae			0	0	0	0	2	0	0	0	1	0	0	0	0	1	1	0	0	0
p__Firmicutes	c__Clostridia	o__Clostridiales	f__Ruminococcaceae			0	0	0	0	1	1	0	1	1	0	0	1	0	0	0	0	1	0
						0	0	0	0	1	1	0	1	1	0	1	0	1	0	0	0	0	1
p__Actinobacteria	c__Acidimicrobiia	o__Acidimicrobiales	f__	g__	s__	0	0	0	0	1	0	1	0	1	0	0	0	0	0	0	0	3	0
p__Actinobacteria	c__Acidimicrobiia	o__Acidimicrobiales	f__EB1017	g__	s__	0	0	0	0	1	0	1	0	0	1	0	0	1	0	0	0	1	0
p__Firmicutes	c__Clostridia	o__Clostridiales	f__Ruminococcaceae	g__Ruminococcus	s__	0	0	0	0	1	0	3	1	4	1	2	2	1	3	2	2	2	2
p__Firmicutes	c__Clostridia	o__Clostridiales	f__Symbiobacteriaceae	g__Symbiobacterium		0	0	0	0	1	0	0	0	2	0	0	0	0	0	0	0	0	0
p__Proteobacteria	c__Gammaproteobacteria	o__Legionellales	f__Legionellaceae	g__Tatlockia	s__	0	0	0	0	1	2	0	0	0	0	0	0	0	0	0	0	0	0
p__Proteobacteria	c__Deltaproteobacteria	o__Bdellovibrionales	f__Bdellovibrionaceae	g__Bdellovibrio	s__bacteriovorus	0	0	0	0	1	0	0	0	2	0	0	0	0	0	0	0	0	0
p__Chloroflexi	c__Anaerolineae	o__Anaerolineales	f__Anaerolinaceae	g__Anaerolinea	s__	0	0	0	0	1	0	1	0	1	0	0	0	0	0	0	0	0	0
p__Verrucomicrobia	c__[Spartobacteria]	o__[Chthoniobacterales]	f__[Chthoniobacteraceae]	g__DA101	s__	0	0	0	0	1	0	0	0	0	0	0	1	0	0	0	0	0	0
p__Deferribacteres	c__Deferribacteres	o__Deferribacterales	f__Deferribacteraceae	g__Mucispirillum	s__schaedleri	0	0	0	0	3	0	1	0	0	0	9	0	1	0	0	0	0	0
p__Firmicutes	c__Clostridia	o__Clostridiales				0	0	0	0	1	0	2	0	0	0	0	0	1	0	0	0	0	0
p__Acidobacteria	c__Acidobacteria-6	o__iii1-15	f__mb2424	g__	s__	0	0	0	0	1	0	1	0	0	0	0	0	0	0	0	0	0	0
p__Firmicutes	c__Clostridia	o__Clostridiales				0	0	0	0	1	0	0	1	3	0	0	0	0	0	0	0	0	0
p__Actinobacteria	c__Rubrobacteria	o__Rubrobacterales	f__Rubrobacteraceae	g__Rubrobacter	s__	0	0	0	0	1	0	0	0	0	0	0	0	1	0	0	0	0	0
p__Firmicutes	c__Clostridia	o__Clostridiales	f__	g__	s__	0	0	0	0	0	4	0	0	0	1	0	0	0	0	0	0	0	1
p__Firmicutes	c__Clostridia	o__Clostridiales	f__Lachnospiraceae	g__	s__	0	0	0	0	0	9	0	0	0	3	2	0	0	0	0	0	0	0
p__Firmicutes	c__Clostridia	o__Clostridiales	f__Lachnospiraceae	g__	s__	0	0	0	0	0	2	0	0	0	0	0	0	0	0	1	0	3	0
p__Proteobacteria	c__Deltaproteobacteria	o__Myxococcales	f__Polyangiaceae			0	0	0	0	0	1	2	0	0	0	0	0	0	0	0	0	0	0
						0	0	0	0	0	1	0	0	0	1	0	0	0	0	0	0	0	0
						0	0	0	0	0	1	0	0	0	1	0	0	0	0	0	0	0	0
p__Bacteroidetes	c__Bacteroidia	o__Bacteroidales	f__Bacteroidaceae	g__Bacteroides		0	0	0	0	0	4	0	0	0	3	0	0	4	0	0	0	1	0
p__Actinobacteria	c__Actinobacteria	o__Actinomycetales	f__Nocardioidaceae	g__	s__	0	0	0	0	0	5	0	1	1	2	0	0	0	0	0	0	0	0
p__Firmicutes	c__Bacilli	o__Bacillales	f__Planococcaceae	g__Solibacillus	s__	0	0	0	0	0	2	2	0	2	1	0	0	0	0	0	0	0	0
p__Firmicutes	c__Clostridia	o__Clostridiales	f__Lachnospiraceae	g__Clostridium	s__piliforme	0	0	0	0	0	1	1	0	0	3	0	0	0	0	1	0	0	0
p__Firmicutes	c__Clostridia	o__Clostridiales	f__Caldicoprobacteraceae	g__Caldicoprobacter	s__	0	0	0	0	0	1	1	0	0	0	0	0	0	0	0	0	1	0
p__Chloroflexi	c__TK10	o__B07_WMSP1				0	0	0	0	0	1	0	0	0	0	0	0	0	0	0	0	0	1
p__Firmicutes	c__Bacilli	o__Bacillales	f__Sporolactobacillaceae	g__Sporolactobacillus	s__	0	0	0	0	0	1	0	0	1	0	1	0	0	0	0	0	0	0
p__Actinobacteria	c__Actinobacteria	o__Actinomycetales	f__	g__	s__	0	0	0	0	0	1	0	2	1	1	1	0	0	0	0	0	0	0
p__Tenericutes	c__Mollicutes	o__RF39	f__	g__	s__	0	0	0	0	0	1	2	1	0	3	0	1	0	0	0	0	0	0
p__Firmicutes	c__Clostridia	o__Clostridiales	f__Lachnospiraceae	g__	s__	0	0	0	0	0	2	1	0	0	0	0	0	0	0	0	0	2	0
p__Firmicutes	c__Clostridia	o__Clostridiales				0	0	0	0	0	1	1	0	0	1	0	0	0	0	0	0	0	0
p__Bacteroidetes	c__Sphingobacteriia	o__Sphingobacteriales	f__Sphingobacteriaceae	g__Solitalea	s__koreensis	0	0	0	0	0	1	2	0	0	0	0	0	0	0	0	0	3	0
p__Gemmatimonadetes	c__Gemmatimonadetes	o__Ellin5290	f__	g__	s__	0	0	0	0	0	1	0	0	0	0	0	0	0	0	0	0	1	0
p__Tenericutes	c__Mollicutes	o__RF39	f__	g__	s__	0	0	0	0	0	0	0	0	0	0	0	0	1	0	0	0	0	0
p__Firmicutes	c__Clostridia	o__Clostridiales				0	0	0	0	0	0	0	1	0	0	1	1	0	0	0	0	0	0
p__Actinobacteria	c__Acidimicrobiia	o__Acidimicrobiales	f__	g__	s__	0	0	0	0	0	0	0	0	0	1	1	0	0	0	0	0	0	0
p__Proteobacteria	c__Gammaproteobacteria	o__Legionellales	f__Legionellaceae			0	0	0	0	0	0	0	0	0	0	1	0	0	0	0	0	0	0
p__Proteobacteria	c__Alphaproteobacteria	o__Rickettsiales	f__Rickettsiaceae			0	0	0	0	0	0	0	0	0	0	1	0	0	0	0	0	0	0
p__Bacteroidetes	c__[Saprospirae]	o__[Saprospirales]	f__Chitinophagaceae	g__	s__	0	0	0	0	0	0	0	0	0	0	4	2	0	0	0	0	0	0
p__Bacteroidetes	c__Sphingobacteriia	o__Sphingobacteriales	f__Sphingobacteriaceae			0	0	0	0	0	0	0	0	0	0	1	0	1	0	0	0	0	0
p__Proteobacteria	c__Deltaproteobacteria	o__Bdellovibrionales	f__Bacteriovoracaceae	g__	s__	0	0	0	0	0	0	0	0	0	0	0	0	3	0	0	0	0	0
p__Firmicutes	c__Clostridia	o__Clostridiales	f__Ruminococcaceae	g__	s__	0	0	0	0	0	0	0	0	1	0	0	0	0	0	0	0	0	0
p__Proteobacteria	c__Gammaproteobacteria	o__Xanthomonadales	f__Xanthomonadaceae	g__Stenotrophomonas	s__acidaminiphila	0	0	0	0	0	0	0	0	0	0	0	6	1	0	0	0	0	0
p__Bacteroidetes	c__Bacteroidia	o__Bacteroidales	f__[Odoribacteraceae]	g__Butyricimonas	s__	0	0	0	0	0	0	0	0	1	0	0	1	0	0	0	0	0	0
p__Bacteroidetes	c__[Saprospirae]	o__[Saprospirales]	f__Chitinophagaceae	g__	s__	0	0	0	0	0	0	0	0	0	0	1	1	1	0	0	0	0	0
p__Firmicutes	c__Bacilli	o__Bacillales	f__Paenibacillaceae	g__Paenibacillus	s__	0	0	0	0	0	0	0	0	0	0	0	2	4	0	0	0	0	0
p__Proteobacteria	c__Betaproteobacteria	o__Burkholderiales	f__Comamonadaceae			0	0	0	0	0	0	0	0	0	0	0	1	2	0	0	0	0	0
p__Fusobacteria	c__Fusobacteriia	o__Fusobacteriales	f__Fusobacteriaceae	g__Fusobacterium	s__	0	0	0	0	0	0	0	0	0	3	0	1	0	0	0	0	0	0
p__Firmicutes	c__Bacilli	o__Bacillales	f__Bacillaceae	g__Bacillus	s__	0	0	0	0	0	0	0	0	0	0	0	0	0	0	0	0	1	3
p__Proteobacteria	c__Alphaproteobacteria	o__Rhodospirillales	f__Acetobacteraceae	g__	s__	0	0	0	0	0	0	2	1	0	0	0	0	0	0	0	0	0	0
p__Firmicutes	c__Clostridia	o__Clostridiales	f__Lachnospiraceae	g__	s__	0	0	0	0	0	0	0	1	0	0	0	0	0	0	0	0	0	0
p__Acidobacteria	c__Acidobacteria-6	o__iii1-15	f__	g__	s__	0	0	0	0	0	0	0	1	2	3	0	0	0	0	0	0	0	1
p__Proteobacteria	c__Betaproteobacteria	o__Burkholderiales	f__Comamonadaceae			0	0	0	0	0	0	0	0	0	0	0	1	2	0	1	0	0	0
p__Firmicutes	c__Clostridia	o__Clostridiales	f__Ruminococcaceae	g__	s__	0	0	0	0	0	0	0	2	0	0	0	0	0	0	0	0	0	0
p__Proteobacteria	c__Gammaproteobacteria	o__Enterobacteriales	f__Enterobacteriaceae			0	0	0	0	0	0	0	0	0	0	1	0	2	0	0	0	0	0
p__Chloroflexi	c__Thermomicrobia	o__JG30-KF-CM45	f__	g__	s__	0	0	0	0	0	0	0	1	0	0	0	0	0	0	0	0	0	0
p__Bacteroidetes	c__Bacteroidia	o__Bacteroidales	f__[Barnesiellaceae]	g__	s__	0	0	0	0	0	0	0	1	0	0	0	1	5	0	0	1	0	0
p__Bacteroidetes	c__Bacteroidia	o__Bacteroidales	f__Bacteroidaceae	g__Bacteroides	s__	0	0	0	0	0	0	1	0	0	0	0	0	0	0	0	0	0	0
p__Firmicutes	c__Clostridia	o__Clostridiales	f__Ruminococcaceae	g__Ruminococcus	s__	0	0	0	0	0	0	0	0	2	0	0	1	6	2	1	1	1	1
p__Firmicutes	c__Clostridia	o__Clostridiales				0	0	0	0	0	0	0	1	0	0	0	0	2	0	0	0	0	0
p__Proteobacteria	c__Gammaproteobacteria	o__Xanthomonadales	f__Sinobacteraceae	g__Nevskia	s__ramosa	0	0	0	0	0	0	0	0	0	0	1	0	0	0	0	0	0	0
p__Firmicutes	c__Clostridia	o__Clostridiales	f__Ruminococcaceae	g__	s__	0	0	0	0	0	0	0	0	0	1	0	0	0	1	0	0	0	0
p__Proteobacteria	c__Deltaproteobacteria	o__Syntrophobacterales	f__Syntrophobacteraceae	g__	s__	0	0	0	0	0	0	4	0	0	0	0	0	0	0	0	0	0	0
p__Firmicutes	c__Clostridia	o__Clostridiales	f__Ruminococcaceae	g__Ruminococcus	s__	0	0	0	0	0	0	0	0	0	0	0	0	0	0	3	0	0	0
p__Tenericutes	c__RF3	o__ML615J-28	f__	g__	s__	0	0	0	0	0	0	10	1	1	0	0	1	0	0	0	0	2	0
p__Firmicutes	c__Clostridia	o__Clostridiales	f__	g__	s__	0	0	0	0	0	0	0	0	0	0	0	0	0	0	0	0	0	0
p__Proteobacteria	c__Gammaproteobacteria	o__Legionellales	f__Coxiellaceae	g__Aquicella	s__	0	0	0	0	0	0	2	0	0	0	0	0	0	0	0	0	0	0
p__Bacteroidetes	c__Sphingobacteriia	o__Sphingobacteriales	f__	g__	s__	0	0	0	0	0	0	2	0	0	0	0	0	0	0	0	0	0	0
p__Firmicutes	c__Clostridia	o__Clostridiales	f__Eubacteriaceae	g__Anaerofustis	s__	0	0	0	0	0	0	1	0	0	0	0	1	0	0	0	0	1	0
p__TM7	c__TM7-3	o__	f__	g__	s__	0	0	0	0	0	0	2	0	0	0	0	0	0	0	0	0	0	0
p__Actinobacteria	c__Acidimicrobiia	o__Acidimicrobiales	f__	g__	s__	0	0	0	0	0	0	1	0	0	0	0	0	0	0	0	0	3	0
p__Chlorobi	c__SJA-28	o__	f__	g__	s__	0	0	0	0	0	0	1	0	0	0	0	0	0	0	0	0	1	0
p__Firmicutes	c__Clostridia	o__Clostridiales	f__Peptococcaceae	g__	s__	0	0	0	0	0	0	1	0	0	0	0	0	0	0	0	0	0	1
p__Bacteroidetes	c__[Saprospirae]	o__[Saprospirales]	f__Chitinophagaceae	g__	s__	0	0	0	0	0	0	2	0	0	0	0	0	0	0	0	0	1	0
p__Bacteroidetes	c__[Saprospirae]	o__[Saprospirales]	f__Chitinophagaceae	g__	s__	0	0	0	0	0	0	3	0	0	1	0	0	0	0	0	0	0	0
p__Firmicutes	c__Erysipelotrichi	o__Erysipelotrichales	f__Erysipelotrichaceae	g__	s__	0	0	0	0	0	0	1	1	1	0	0	0	0	0	1	0	0	1
p__Bacteroidetes	c__Sphingobacteriia	o__Sphingobacteriales	f__	g__	s__	0	0	0	0	0	0	1	0	0	0	0	0	2	0	0	0	1	0
p__Chloroflexi	c__C0119	o__	f__	g__	s__	0	0	0	0	0	0	1	0	0	1	1	0	4	0	0	0	0	0
						0	0	0	0	0	0	2	0	0	0	0	0	0	0	0	0	0	0
p__Proteobacteria	c__TA18	o__CV90	f__	g__	s__	0	0	0	0	0	0	2	0	0	0	0	0	0	0	0	0	0	0
p__Acidobacteria	c__Acidobacteria-6	o__iii1-15	f__mb2424	g__	s__	0	0	0	0	0	0	2	0	0	0	0	0	0	0	0	0	0	0
p__Proteobacteria	c__Gammaproteobacteria	o__Legionellales	f__Coxiellaceae	g__	s__	0	0	0	0	0	0	2	0	0	0	0	0	0	0	0	0	0	0
p__Actinobacteria	c__Acidimicrobiia	o__Acidimicrobiales	f__EB1017	g__	s__	0	0	0	0	0	0	1	0	0	0	0	0	0	0	0	0	4	0
p__Bacteroidetes	c__[Saprospirae]	o__[Saprospirales]	f__Chitinophagaceae	g__	s__	0	0	0	0	0	0	2	0	0	0	0	0	0	0	0	0	0	0
p__Acidobacteria	c__Acidobacteria-6	o__iii1-15	f__	g__	s__	0	0	0	0	0	0	2	0	0	0	0	0	1	0	0	0	0	0
p__Firmicutes	c__Clostridia	o__Clostridiales	f__Gracilibacteraceae	g__	s__	0	0	0	0	0	0	2	0	0	0	0	0	0	0	0	0	1	0
p__Acidobacteria	c__[Chloracidobacteria]	o__RB41	f__	g__	s__	0	0	0	0	0	0	2	0	0	0	0	0	0	0	0	0	1	0
p__Bacteroidetes	c__[Saprospirae]	o__[Saprospirales]	f__Chitinophagaceae	g__	s__	0	0	0	0	0	0	1	0	0	0	0	0	0	0	0	0	2	0
p__Actinobacteria	c__Coriobacteriia	o__Coriobacteriales	f__Coriobacteriaceae			0	0	0	0	0	0	1	0	1	0	0	0	1	0	0	0	0	0
p__Actinobacteria	c__MB-A2-108	o__0319-7L14	f__	g__	s__	0	0	0	0	0	0	0	1	1	0	0	0	0	0	0	0	0	0
p__Firmicutes	c__Clostridia	o__Clostridiales	f__Lachnospiraceae	g__	s__	0	0	0	0	0	0	0	1	0	0	0	1	1	0	0	0	0	1
p__Actinobacteria	c__Coriobacteriia	o__Coriobacteriales	f__Coriobacteriaceae			0	0	0	0	0	0	0	1	1	0	1	0	0	0	0	0	0	0
p__Proteobacteria	c__Alphaproteobacteria	o__Rickettsiales	f__Rickettsiaceae	g__	s__	0	0	0	0	0	0	0	1	0	0	0	0	2	0	0	0	0	0
p__Verrucomicrobia	c__[Spartobacteria]	o__[Chthoniobacterales]	f__[Chthoniobacteraceae]	g__DA101	s__	0	0	0	0	0	0	0	1	1	0	0	0	0	0	0	0	0	0
p__Proteobacteria	c__Betaproteobacteria	o__Burkholderiales	f__Comamonadaceae			0	0	0	0	0	0	0	0	3	0	0	0	0	0	0	0	0	0
p__Chloroflexi	c__Chloroflexi	o__[Roseiflexales]	f__[Kouleothrixaceae]	g__	s__	0	0	0	0	0	0	0	0	1	0	0	2	0	0	0	0	0	0
p__Actinobacteria	c__MB-A2-108	o__0319-7L14	f__	g__	s__	0	0	0	0	0	0	0	0	2	0	0	0	0	0	0	0	0	1
p__Bacteroidetes	c__Bacteroidia	o__Bacteroidales	f__	g__	s__	0	0	0	0	0	0	0	0	2	0	0	0	0	0	0	0	0	0
p__Acidobacteria	c__Solibacteres	o__Solibacterales	f__	g__	s__	0	0	0	0	0	0	0	0	1	0	1	1	0	0	0	0	1	0
p__Cyanobacteria	c__Chloroplast	o__Chlorophyta	f__Chlamydomonadaceae			0	0	0	0	0	0	0	0	1	0	1	0	0	0	0	0	0	0
p__Bacteroidetes	c__Bacteroidia	o__Bacteroidales	f__Rikenellaceae			0	0	0	0	0	0	0	0	1	2	0	0	0	0	0	0	0	0
p__Actinobacteria	c__Coriobacteriia	o__Coriobacteriales	f__Coriobacteriaceae			0	0	0	0	0	0	0	0	0	1	1	0	0	1	0	0	0	0
						0	0	0	0	0	0	0	0	0	0	2	0	0	0	0	0	0	0
p__Chloroflexi	c__S085	o__	f__	g__	s__	0	0	0	0	0	0	0	0	0	0	3	1	0	0	0	0	1	0
p__Cyanobacteria	c__Chloroplast	o__Chlorophyta	f__	g__	s__	0	0	0	0	0	0	0	0	0	0	2	0	0	0	0	0	0	0
p__Firmicutes	c__Clostridia	o__Clostridiales	f__Lachnospiraceae	g__Lachnospira	s__	0	0	0	0	0	0	0	0	0	0	1	1	0	0	0	0	0	0
p__Firmicutes	c__Clostridia	o__Clostridiales				0	0	0	0	0	0	0	0	0	0	0	0	2	0	0	0	0	0
p__Cyanobacteria	c__4C0d-2	o__MLE1-12	f__	g__	s__	0	0	0	0	0	0	0	0	0	0	0	0	0	0	0	2	0	0
p__Proteobacteria	c__Betaproteobacteria	o__Nitrosomonadales	f__Nitrosomonadaceae	g__	s__	0	0	0	0	0	0	0	0	0	0	0	0	0	0	0	0	2	0
p__Chloroflexi	c__Anaerolineae	o__SBR1031	f__A4b	g__	s__	0	0	0	0	0	0	0	0	0	0	0	0	0	0	0	0	2	0
p__Bacteroidetes	c__Bacteroidia	o__Bacteroidales	f__Bacteroidaceae	g__Bacteroides	s__plebeius	0	0	0	0	0	0	0	0	0	0	0	0	0	0	0	0	0	2
p__Firmicutes	c__Clostridia	o__BSA2B-08	f__	g__	s__	0	0	0	0	0	0	0	0	0	0	0	0	0	0	0	0	0	2
